# Supplementary material for: Investigation of humans individual differences as predictors of their animal interaction styles, focused on the domestic cat
Source: Sci Rep. 2022 Jul 15;12:12128. doi: 10.1038/s41598-022-15194-7 (PMC9287547; doi:10.1038/s41598-022-15194-7)
Supplement: Supplementary file 2 — Supplementary Information 2. [file 41598_2022_15194_MOESM2_ESM.xlsx]

## Sheet: Participant survey data
											very exp = 5	very knowl = 5			agree strongly =5
person no	date	time slot	researcher/camera	age	gender	live with cats	details: age/sex/gender/breed	years living with cats	different cats lived with	work expereince	general expereince	knowledge	negative exp	info	1	2	2R	3	4	5	6	6R	7	8	8R	9	9R	10	11	12	12R	13	14	15	16	17	18	18R	19	20	21	21R	22	23	23R	24	24R	25	26
1	2020-01-20	9am-11am	a	18-25	f	no	na	17	4	no	5	5	n	na	na	2	4	5	4	4	1	5	5	2	4	5	1	5	3	1	5	5	2	5	4	5	4	2	1	5	3	3	4	2	4	3	3	2	4
2	2020-01-20	11am-1pm	a	26-35	f	yes	9/m/dsh	23	10+	no	5	5	n	na	3	2	4	4	2	3	5	1	4	3	3	3	3	5	2	1	5	4	4	5	2	4	3	3	5	5	4	2	3	2	4	3	3	4	2
3	2020-01-20	1pm-3pm	a	26-35	f	no	na	23	6	yes	5	4	n	na	4	2	4	4	4	4	2	4	4	4	2	2	4	4	3	1	5	4	4	3	4	5	2	4	4	4	2	4	4	4	2	3	3	2	4
4	2020-01-20	9am-11am	b	26-35	f	yes	7/f/tabby	22	3	no	5	4	yes	scratching, biting etc	5	4	2	5	4	5	3	3	5	4	2	3	3	5	3	1	5	5	4	5	5	3	4	2	5	5	3	3	4	2	4	2	4	5	3
5	2020-01-20	11am-1pm	b	26-35	f	yes	2 females	28	5	yes	5	5	n	na	3	1	5	5	1	4	4	2	4	1	5	3	3	4	5	1	5	5	3	4	4	4	1	5	2	4	2	4	5	1	5	3	3	4	4
6	2020-01-20	1pm-3pm	b	66-75	f	no	na	7	y	yes	4	4	yes	when young had siamese jumped on my back and clung on my shoulders. It was scary	2	1	5	4	1	2	4	2	4	3	3	4	2	2	3	5	1	5	3	3	2	5	3	3	3	3	2	4	3	4	2	4	2	3	2
7	2020-01-21	9am-11am	a	26-35	f	yes	3/m/dsh	25	56	no	4	5	n	na	5	1	5	4	2	4	3	3	4	2	4	3	3	4	4	2	4	5	4	4	5	4	1	5	2	2	3	3	4	3	3	3	3	4	2
8	2020-01-21	11am-1pm	a	36-45	f	no	na	2	1	yes	3	3	n	na	4	1	5	5	2	4	2	4	4	1	5	3	3	5	3	1	5	4	1	3	4	3	1	5	3	4	3	3	4	2	4	3	3	4	2
9	2020-01-21	1pm-3pm	a	56-65	f	yes	10/f/dsh	24	2	yes	4	4	n	na	4	3	3	5	4	4	3	3	5	2	4	3	3	3	3	1	5	5	4	2	3	3	2	4	4	4	3	3	4	2	4	2	4	3	4
10	2020-01-21	9am-11am	b	46-55	f	yes	13.5/m/dsh	40+	12	no	5	4	n	na	5	3	3	5	2	4	1	5	5	1	5	4	2	4	4	1	5	5	2	2	5	5	1	5	2	4	1	5	5	1	5	2	4	3	5
11	2020-01-21	11am-1pm	b	56-65	f	yes	4/f/dsh 17/m/dsh	40	14	yes	5	5	n	na	4	1	5	5	1	4	1	5	1	1	5	4	2	4	4	1	5	5	3	3	3	5	5	1	3	4	2	4	5	5	1	5	1	3	3
12	2020-01-21	1pm-3pm	b	26-35	f	yes	11/m/dsh 4/f/dsh	26	8	yes	5	4	yes	as a child was scratches several times by own cats	4	2	4	4	2	4	4	2	4	3	3	5	1	5	3	2	4	5	2	5	4	2	2	4	2	4	4	2	4	3	3	4	2	4	3
13	2020-01-22	9am-11am	a	26-35	f	no	na	5	2	no	4	3	n	na	2	2	4	4	2	3	4	2	3	3	3	4	2	5	3	2	4	4	4	3	3	4	2	4	5	4	5	1	4	2	4	4	2	3	1
14	2020-01-22	11am-1pm	a	66-75	f	no	na	64	10	no	5	4	n	na	3	2	4	4	2	4	3	3	5	4	2	4	2	5	4	1	5	5	3	4	4	4	2	4	2	4	4	2	5	1	5	5	1	5	4
15	2020-01-22	1pm-3pm	a	36-45	f	no	na	21	10	no	3	3	yes	not that negative but just found it difficult to interact with certain skittish cats - one's who were very attached to one or other people only	2	3	3	3	4	4	3	3	4	3	3	2	4	5	2	3	3	3	3	3	4	3	5	1	3	5	3	3	4	3	3	2	4	4	3
16	2020-01-22	9am-11am	b	26-35	f	yes	14/f/dsh 13/m/main coon x	26	3	no	4	4	n	na	4	2	4	5	3	5	4	2	5	2	4	4	2	4	4	2	4	5	4	4	4	5	2	4	4	5	3	3	5	2	4	4	2	5	3
17	2020-01-22	11am-1pm	b	46-55	f	yes	7/m/birman 7/f/birman	17	3	no	4	4	n	na	3	3	3	4	1	3	4	2	4	2	4	5	1	4	3	3	3	4	2	3	3	4	3	3	3	4	4	2	4	3	3	5	1	3	3
18	2020-01-22	1pm-3pm	b	46-55	f	yes	6.5/f/dsh	10	3	no	4	4	n	na	5	3	3	5	1	3	4	2	5	2	4	4	2	4	4	2	4	5	2	3	4	4	3	3	3	3	3	3	4	2	4	5	1	2	3
19	2020-01-23	9am-11am	a	46-55	f	yes	4/m/tabby 4/f/calico (tabby)	26	6	no	5	4	yes	my sisters cat was unpredictable and sggfessive, a family friend's cat years ago was very aggressive. I had a cat for 2 years that chewed through electrical wires which was a problem for me and my housemate. Shae was also not at all affectionate or interactive	5	1	5	5	1	4	1	5	5	5	1	4	2	5	5	2	4	5	4	4	4	4	4	2	3	4	1	5	5	2	4	5	1	2	5
20	2020-01-23	11am-1pm	a	36-45	f	yes	11/m/dlh	1	1	no	4	5	n	na	2	3	3	4	1	3	4	2	3	3	3	4	2	4	3	1	5	4	3	3	4	4	3	3	2	3	4	2	4	4	2	4	2	2	2
21	2020-01-23	1pm-3pm	a	36-45	f	yes	20mo/f/turkish van	1	1	no	3	3	n	na	4	4	2	4	4	3	2	4	3	4	2	1	5	4	3	3	3	4	5	4	3	3	3	3	5	5	3	3	4	3	3	1	5	3	2
22	2020-01-23	9am-11am	b	46-55	f	yes	17/m/exotic	44	16	no	4	3	n	n	4	1	5	4	1	4	1	5	4	3	3	3	3	5	5	1	5	4	2	3	4	2	1	5	4	5	1	5	3	1	5	4	2	4	4
23	2020-01-23	11am-1pm	b	26-35	f	no	na	15	2	yes	4	4	n	n	5	1	5	5	1	3	4	2	5	1	5	4	2	4	4	1	5	5	2	3	3	5	1	5	5	3	4	2	4	2	4	3	3	3	3
24	2020-01-23	1pm-3pm	b	36-45	f	yes	12/m/dlh 4/f/dsh	19	3	no	4	4	n	n	2	2	4	4	3	5	5	1	4	3	3	4	2	5	3	2	4	4	4	5	3	4	3	3	2	5	5	1	4	4	2	4	2	5	4
25	2020-01-24	9am-11am	a	18-25	f	no	na	16	1	no	4	4	n	n	4	2	4	5	3	4	3	3	4	1	5	4	2	4	3	1	5	5	3	3	4	4	1	5	5	4	3	3	4	2	4	3	3	4	3
26	2020-01-24	11am-1pm	b	36-45	f	yes	3/m/dsh	20	4	yes	4	4	n	n	4	4	2	4	2	4	4	2	1	1	5	2	4	4	4	3	3	4	4	4	4	4	3	3	4	4	4	2	4	4	2	2	4	4	4
27	2020-01-24	1pm-3pm	a	46-55	m	no	na	35	7	no	4	4	n	n	3	4	2	5	1	5	4	2	4	2	4	3	3	5	4	3	3	5	4	4	3	2	1	5	2	5	3	3	5	4	2	4	2	5	4
28	2020-01-24	9am-11am	b	26-35	f	yes	7/f/dsh 7m/dsh	6	4	no	4	4	n	n	2	4	2	5	4	4	4	2	4	2	4	3	3	5	2	2	4	4	4	4	4	2	2	4	4	4	4	2	2	2	4	2	4	4	2
29	2020-01-24	11am-1pm	b	66-75	f	yes	10/m/dsh 10/m/dsh	68	30	yes	4	4	n	n	4	1	5	5	1	4	3	3	5	3	3	4	2	4	3	1	5	5	1	4	4	5	3	3	1	4	4	2	4	1	5	5	1	4	3
30	2020-01-24	1pm-3pm	a	56-65	f	no	na	45	6	no	5	4	n	n	4	2	4	5	3	4	3	3	5	1	5	4	2	4	5	1	5	5	3	4	4	3	1	5	3	3	3	3	5	1	5	3	3	5	3
31	2020-01-25	9am-11am	a	26-35	f	yes	1/m/tabby	20	8	no	5	4	n	n	5	2	4	5	2	3	2	4	5	3	3	2	4	3	4	1	5	5	5	5	4	4	1	5	4	4	3	3	4	2	4	3	3	3	2
32	2020-01-25	11am-1pm	a	26-35	f	yes	2/f/dsh	28	20	yes	4	4	yes	bitten by a fearful cat when trying to catch to be treated at the vet	4	4	2	5	2	3	4	2	4	4	2	4	2	5	3	1	5	5	3	2	3	3	4	2	4	4	4	2	4	4	2	4	2	2	3
33	2020-01-25	1pm-3pm	a	36-45	f	yes	12/m/dsh 7/f/dsh 6/f/dsh	36	9	yes	5	5	no	na	5	1	5	5	3	5	2	4	5	1	5	4	2	4	4	1	5	4	3	3	4	5	1	5	4	5	2	4	4	1	5	3	3	4	4
34	2020-01-25	9am-11am	b	36-45	f	yes	15/m/na	40	20+	yes	5	5	n	n	3	2	4	5	4	4	5	1	4	2	4	2	4	5	3	1	5	5	3	4	3	2	3	3	4	4	4	2	3	2	4	2	4	4	3
35	2020-01-25	11am-1pm	b	26-35	f	yes	11/m/dsh 3/m/dlh	8	3	yes	4	4	n	n	5	2	4	4	2	4	2	4	4	1	5	3	3	5	4	1	5	4	3	4	4	4	2	4	5	5	2	4	4	2	4	3	3	3	4
36	2020-01-25	1pm-3pm	b	36-45	f	yes	3.5/f/european sh 3.5/m/european sh	6	3	yes	4	4	n	n	5	3	3	5	1	4	2	4	5	1	5	2	4	5	4	3	3	5	2	4	5	3	4	2	3	5	3	3	5	3	3	4	2	4	4
37	2020-01-28	9am-11am	a	36-45	f	yes	8/f/dsh	20	6	yes	5	4	n	n	4	4	2	5	2	4	4	2	4	2	4	2	4	4	4	1	5		4	2	2	2	1	5	4	4	2	4	4	1	5	2	4	2	4
38	2020-01-28	11am-1pm	a	26-35	f	no	na	2	2	no	4	5	n	n	3	3	3	3	4	5	5	1	5	1	5	3	3	5	5	1	5	5	3	5	5	4	4	2	5	5	5	1	5	3	3	3	3	5	5
39	2020-01-28	1pm-3pm	?	46-55	f	yes	9/m/black	20	12	no	3	3	n	n	1	3	3	3	1	2	5	1	3	3	3	3	3	3	5	3	3	3	3	2	2	4	3	3	5	3	5	1	4	2	4	3	3	3	5
40	2020-01-28	9am-11am	b	46-55	f	yes	4/f/sphynx x	47	7	no	4	4	n	n	2	2	4	4	3	4	4	2	4	3	3	2	4	4	2	1	5	5	4	4	3	4	2	4	4	4	4	2	3	3	3	2	4	2	1
41	2020-01-28	11am-1pm	b	36-45	m	yes	4.5/f/greek street cat	23	2	yes	4	4	n	n	4	4	2	4	4	5	4	2	4	2	4	3	3	5	3	3	3	4	4	5	3	4	2	4	4	5	4	2	4	3	3	2	4	4	2
42	2020-01-28	1pm-3pm	b	56-65	f	yes	5/m/dsh	46	11	no	4	4	yes	lsoing cats or worrying about them	4	4	2	4	4	3	4	2	3	2	4	2	4	3	3	2	4	4	4	3	3	2	2	4	4	3	3	3	3	2	4	3	3	2	4
43	2020-01-29	9am-11am	a	26-35	f	no	na	20	6	yes	4	4	n	n	2	4	2	5	3	2	4	2	4	2	4	3	3	4	3	2	4	5	4	2	2	4	1	5	4	4	4	2	4	2	4	3	3	2	3
44	2020-01-29	11am-1pm	a	46-55	f	yes	3/m/british bsh 3/m/british sh lilac colour point	51	10	no	5	5	n	n	5	3	3	5	1	4	2	4	5	1	5	3	3	5	5	1	5	5	4	4	5	4	1	5	5	5	1	5	4	1	5	4	2	3	5
45	2020-01-29	1pm-3pm	a	46-55	f	yes	13/m/dsh	13	1	no	4	4	n	n	4	2	4	4	1	4	4	2	4	4	2	4	2	4	4	1	5	5	2	4	4	5	4	2	2	4	4	2	4	2	4	4	2	4	4
46	2020-01-29	9am-11am	b	56-65	m	yes	m/tuxedo	3	2	no	3	3	n	n	2	4	2	4	1	4	4	2	3	3	3	4	2	3	4	2	4	4	4	4	4	3	2	4	3	4	3	3	2	2	4	4	2	4	4
47	2020-01-29	11am-1pm	b	56-65	f	yes	f/half bengal x dsh	20	4	no	4	4	n	n	4	3	3	5	4	3	2	4	5	3	3	2	4	2	3	1	5	5	4	4	4	5	4	2	4	5	4	2	5	2	4	4	2	3	3
48	2020-01-29	1pm-3pm	b	18-25	f	yes	13/m/ash	13	1	yes	4	4	n	na	2	4	2	5	4	4	4	2	4	2	4	4	2	4	4	2	4	4	4	4	3	2	2	4	5	5	5	1	5	1	5	1	5	4	2
49	2020-02-05	9am-11am	a	36-45	f	yes	12/f/dsh x 2, 7/m/dlh	12	3	no	4	4	n	na	5	3	3	4	1	4	3	3	4	2	4	2	4	5	4	3	3	5	4	4	4	4	3	3	4	4	2	4	4	3	3	4	2	4	5
50	2020-02-05	11am-1pm	a	46-55	f	yes	10/m/bengal x 2	14yrs and also as a child	6	no	4	4	yes	my cat (who I still have) was not happy for a while and used to be very aggressive towards me!	4	2	4	4	2	4	3	3	5	4	2	4	2	4	4	3	3	5	2	4	4	5	2	4	2	3	2	4	4	1	5	3	3	4	3
51	2020-02-05	1pm-3pm	a	36-45	f	yes	5/m/dsh	around 20	5	no	4	4	n	na	4	3	3	5	4	4	4	2	5	4	2	4	2	5	4	3	3	5	4	3	4	4	1	5	4	4	4	2	3	2	4	3	3	3	4
52	2020-02-05	9am-11am	b	56-65	f	yes	5-9(stray)/m/dsh, 2/f/bsh	54	10	no	5	5	n	na	5	1	5	5	1	5	1	5	5	3	3	5	1	4	5	1	5	5	1	3	5	5	1	5	1	4	1	5	5	1	5	5	1	3	5
53	2020-02-05	11am-1pm	b	36-45	f	yes	8/f/dsh, 7/m/dsh	42	6	yes	5	4	n	na	3	3	3	5	1	4	2	4	5	2	4	3	3	4	4	1	5	5	4	3	4	3	2	4	4	4	2	4	4	1	5	3	3	4	2
54	2020-02-05	1pm-3pm	b	26-35	f	no	na	24	3	no	5	5	yes	I disturbed my cat while he was in a stand off with another cat (I tried to pick him up). He attacked me badly, 8 bloody puncture wounds and I needed intrevenous antibiotics. I still loved him as he didn't mean it.	5	4	2	5	2	5	4	2	4	4	2	2	4	5	5	4	2	4	2	5	5	5	5	1	4	5	2	4	4	1	5	4	2	4	4
55	2020-02-06	9am-11am	a	18-25	f	yes	12/f/dsh x 2, 4/f/dsh, 2/f/dsh x 2	21	8	yes	5	5	n	na	5	1	5	5	1	4	3	3	5	2	4	3	3	3	4	1	5	5	3	4	5	4	1	5	4	3	2	4	5	2	4	4	2	4	3
56	2020-02-06	11am-1pm	a	26-35	f	no	na	21	3	no	4	4	n	na	3	4	2	4	2	5	4	2	4	2	4	3	3	5	1	1	5	4	3	5	3	2	2	4	3	4	4	2	3	4	2	4	2	4	3
57	2020-02-06	1pm-3pm	a	46-55	f	yes	4/f/tabby dsh	40	3	no	4	4	n	na	4	1	5	5	1	4	4	2	4	1	5	4	2	5	4	1	5	5	4	4	4	3	1	5	4	4	1	5	4	1	5	4	2	4	2
58	2020-02-06	9am-11am	b	56-65	m	no	na	12	2	no	4	4	n	na	4	2	4	5	3	5	3	3	4	1	5	5	1	5	5	1	5	5	2	5	4	4	2	4	1	5	3	3	5	3	3	5	1	5	4
59	2020-02-06	11am-1pm	b	46-55	f	no	na	20	5	no	4	4	yes	health issues	4	1	5	5	3	4	3	3	5	1	5	4	2	4	3	4	2	5	2	5	4	3	2	4	3	5	2	4	5	1	5	3	3	4	3
60	2020-02-06	1pm-3pm	b	56-65	m	no	na	15	2	yes	3	3	no	na	4	3	3	5	1	4	3	3	4	2	4	5	1	4	4	1	5	5	3	3	4	4	1	5	2	4	4	2	3	4	2	2	4	1	3
61	2020-02-13	9am-11am	a	46-55	f	yes	2.5 m/moggy + 2.5 f/moggy	35	8	no	4	3	no	na	4	4	2	4	2	2	4	2	4	4	2	2	4	4	4	2	4	5	4	4	3	4	1	5	5	3	4	2	5	2	4	3	3	3	4
62	2020-02-13	11am-1pm	a	36-45	f	no	na	0	0	no	1	1	no	na	2	4	2	5	3	2	5	1	4	1	5	1	5	4	2	1	5	5	5	4	2	2	1	5	5	4	5	1	5	2	4	1	5	2	1
63	2020-02-13	1pm-3pm	a	36-45	f	yes	10/f/moggy	30	5	yes	4	4	no	na	2	2	4	4	3	2	4	2	5	2	4	3	3	4	3	1	5	5	3	4	3	4	1	5	5	4	4	2	4	2	4	2	4	3	2
64	2020-02-13	9am-11am	b	26-35	f	no	na	21	7 + kittens (8)	yes	5	3	no	na	4	4	2	5	1	5	2	4	4	1	5	1	5	5	5	3	3	5	3	4	5	2	1	5	4	5	4	2	3	3	3	4	2	3	4
65	2020-02-13	11am-1pm	b	56-65	f	no	na	20	3	yes	4	4	no	na	3	1	5	5	3	3	4	2	5	1	5	3	3	3	3	1	5	5	3	3	3	5	3	3	4	3	3	3	5	1	5	3	3	3	2
66	2020-02-13	1pm-3pm	b	18-25	f	no	na	14	4	yes	4	4	no	na	2	2	4	4	4	4	2	4	5	2	4	3	3	4	3	2	4	5	3	4	4	4	3	3	5	5	5	1	4	4	2	3	3	4	4
67	2020-02-14	9am-11pm	a	26-35	f	no	na	na	na	no	3	4	n	na	3	3	3	5	4	4	4	2	5	1	5	3	3	5	4	1	5	5	3	5	4	4	2	4	4	4	4	2	4	2	4	3	3	4	3
68	2020-02-14	11am-1pm	a	36-45	f	no	na	32	3	yes	5	5	yes	my aunt had a cat that hid all the time. Couldn't be tamed. I have been scratched in the past, but nothing major	5	2	4	5	1	4	2	4	5	1	5	3	3	5	4	1	5	5	3	4	4	4	2	4	3	4	2	4	5	1	5	4	2	3	3
69	2020-02-14	1pm-3pm	a	46-55	f	yes	8, F, DSH	51	110	yes	5	5	yes	bitten by a very stressed and frightened cat	4	4	2	5	4	4	4	2	3	2	4	2	4	4	4	1	5	4	4	4	4	4	1	5	5	4	4	2	3	1	5	2	4	4	4
70	2020-02-14	9am-11am	b	26-35	f	no	na	na	na	no	3	2	n	na	4	4	2	4	2	5	4	2	5	4	2	5	1	5	3	1	5	4	4	4	5	4	2	4	4	4	3	3	3	2	4	4	2	5	5
71	2020-02-14	11am-1pm	b	18-25	f	yes	12, F, DSH/ 10, F, DSH/ 12, M, DSH	24	5	yes	5	5	n	na	4	1	5	4	1	5	1	5	1	1	5	4	2	4	3	1	5	5	4	5	5	5	1	5	5	5	2	4	4	1	5	2	4	1	1
72	2020-02-14	1pm-3pm	b	46-55	f	no	na	15	4	no	4	4	n	na	3	4	2	4	4	3	4	2	3	2	4	2	4	4	3	1	5	4	4	4	3	3	2	4	4	3	3	3	2	3	3	2	4	3	4
73	2020-02-19	9am-11am	a	36-45	f	yes	5, M, Norwegian Forest / x2	30	8	yes	4	4	n	na	3	4	2	5	2	4	4	2	5	3	3	4	2	4	3	2	4	5	3	4	2	4	2	4	3	4	3	3	4	2	4	4	2	3	3
74	2020-02-19	11am-1pm	a	56-65	f	yes	1, M, Ragdoll/ 3, F, Ragdoll/ 5, F Ragdoll	56-65	12	no	5	4	n	na	4	1	5	4	1	3	2	4	5	3	3	4	2	4	3	1	5	5	2	3	4	4	2	4	2	4	2	4	5	3	3	5	1	3	3
75	2020-02-19	1pm-3pm	a	18-25	f	no	na	24	3	no	5	4	yes	scratched, hissed at	4	2	4	4	4	4	2	4	4	4	2	2	4	5	2	4	2	4	4	5	3	4	4	2	5	5	2	4	4	4	2	2	4	2	4
76	2020-02-19	9am-11am	b	26-35	f	yes	2/m/DSH 2/f/DSH	12	4	yes	5	4	n		2	4	2	4	4	4	4	2	3	4	2	2	4	5	2	1	5	5	4	5	3	4	2	4	5	4	4	2	2	3	3	1	5	3	4
77	2020-02-19	11am-1pm	b	66-75	f	no		40	5	yes	5	4	yes	last cat used to bite without warning	1	4	2	5	1	2	5	1	5	3	3	5	1	4	2	1	5	5	4	1	3	2	1	5	4	1	5	1	2	4	2	5	1	1	2
78	2020-02-19	1pm-3pm	b	26-35	f	yes	5/m/bengal	24	5	no	5	4	no		4	2	4	5	2	4	3	3	4	1	5	4	2	4	2	3	3	5	4	4	4	5	1	5	4	2	3	3	5	3	3	5	1	2	4
79	2020-02-20	9am-11am	a	56-65	f	yes	5/m/dsh 4/m/siamese 3/f/dsh	40	12	no	5	4	no		4	4	2	4	1	5	4	2	4	2	4	2	4	5	3	2	4	4	3	4	4	4	4	2	3	4	3	3	4	2	4	2	4	5	4
80	2020-02-20	11am-1pm	a	18-25	f	no	na	na	na	no	3	4	no		2	3	3	4	3	4	4	2	4	2	4	2	4	5	3	1	5	4	3	5	4	4	4	2	5	5	5	1	5	3	3	2	4	3	2
81	2020-02-20	1pm-3pm	a	36-45	f	no	na			no	4	4	no		3	1	5	4	1	4	3	3	3	2	4	5	1	5	4	1	5	3	1	3	4	3	2	4	1	4	3	3	3	4	2	5	1	4	4
82	2020-02-20	9am-11am	b	36-45	m	no	na	na	na	yes	3	3	yes	affectionate to aggressive	5	2	4	4	2	5	2	4	4	3	3	3	3	5	4	2	4	5	3	4	5	4	3	3	3	5	3	3	4	2	4	4	2	4	4
83	2020-02-20	11am-1pm	b	36-45	m	no	na	12	1	no	5	4	no		5	2	4	2	3	5	1	5	4	2	4	2	4	5	4	2	4	4	4	4	4	5	5	1	4	5	1	5	4	5	1	2	4	5	5
84	2020-02-20	1pm-3pm	b	46-55	f	yes	2.5/f/dsh 1.6/f/dsh 1.6/f/dsh	40	10+	no	5	5	no		5	3	3	3	2	4	1	5	5	4	2	3	3	4	5	2	4	4	4	4	4	5	2	4	3	5	1	5	3	3	3	3	3	3	4
85	2020-02-27	9am-11am	a	26-35	f	no	n/a	0	0	yes	4	4	yes	Attacked by feral cat when I was a toddler	5	2	4	5	5	4	1	5	4	1	5	1	5	5	3	1	5	4	5	4	5	4	1	5	5	5	2	4	2	2	4	1	5	4	4
86	2020-02-27	11am-1pm	a	26-35	f	no	n/a	12	1	yes	4	4	n	n/a	2	3	3	4	2	4	4	2	4	2	4	4	2	4	2	1	5	4	4	4	3	4	3	3	4	4	4	2	4	4	2	2	4	4	1
87	2020-02-27	1pm-3pm	a	46-55	f	yes	14/m/moggie	30+	11	yes	3	3	yes	A bite from a scandal cat	3	4	2	5	2	3	1	5	4	1	5	2	4	4	5	1	5	5	4	3	5	3	1	5	4	3	1	5	2	4	2	3	3	4	5
88	2020-02-27	9am-11am	b	56-65	f	no	n/a	20	5	no	5	5	n	n/a	3	1	5	5	3	4	5	1	5	1	5	5	1	4	3	1	5	5	4	5	3	4	1	5	4	4	4	2	3	1	5	5	1	4	2
89	2020-02-27	11am-1pm	b	26-35	f	no	n/a	12	1	yes	4	2	yes	aggressive neighbouring cat who has previously scratched + bitten	4	2	4	2	2	4	4	2	4	4	2	2	4	4	2	2	4	5	5	1	4	5	5	1	5	2	2	4	5	4	2	2	4	2	2
90	2020-02-27	1pm-3pm	b	46-55	f	yes	f/dsh	more than 30 years	7	yes	5	5	n	n/a	5	1	5	4	1	4	1	5	5	4	2	4	2	5	5	1	5	4	4	4	4	4	1	5	4	4	1	5	4	1	5	2	4	4	3
91	2020-02-28	9am-11am	a	18-25	f	no	n/a	22	4	no	5	5	n	n/a	5	2	4	5	4	3	2	4	4	1	5	2	4	4	2	1	5	5	4	4	3	5	1	5	5	2	3	3	4	2	4	2	4	3	4
92	2020-02-28	11am-1pm	a	46-55	f	yes	16/m/moggy; 13/f/moggy; 13/f/moggy	23	7	no	4	4	yes	When I was very young, the family cat didn't like me but I see now that I was too young to handle her.	4	3	3	5	4	5	3	3	5	3	3	1	5	5	2	1	5	5	4	5	4	4	3	3	5	5	4	2	4	4	2	2	4	5	3
93	2020-02-28	1pm-3pm	a	36-45	f	no	n/a	0	0	yes	3	3	n	n/a	5	1	5	5	2	4	3	3	5	1	5	4	2	4	3	1	5	5	2	4	3	5	4	2	4	5	3	3	3	1	5	4	2	5	2
94	2020-02-28	9am-11am	b	26-35	f	no	na	1	3	no	4	4	n	na	4	3	3	3	4	2	4	2	2	2	4	4	2	1	5	5	1	4	2	2	4	2	1	5	1	1	2	4	3	2	4	3	3	3	4
95	2020-02-28	11am-1pm	b	36-45	f	yes	7.5/m/british bsh	8	3	yes	5	4	y	when i was a small kid a family friends cat jumped on my neck and clawed me. This wouldn't bother me now but did at the time.	5	2	4	5	3	4	3	3	4	1	5	3	3	5	4	1	5	5	4	4	3	4	1	5	4	4	1	5	4	2	4	3	3	4	3
96	2020-02-28	1pm-3pm	b	36-45	f	no	na	20	5	yes	5	4	n	na	4	2	4	5	1	3	2	4	4	1	5	4	2	5	4	1	5	5	2	2	3	4	1	5	1	4	2	4	5	1	5	5	1	2	4
97	2020-03-04	9am-11am	a	26-35	f	yes	12/m/tabby mix	28	7	no	4	3	n	na	5	4	2	4	5	5	2	4	5	2	4	4	2	5	4	2	4	5	4	4	5	4	1	5	4	5	2	4	4	2	4	4	2	5	4
98	2020-03-04	11am-1pm	a	36-45	m	no	na	2	1	yes	3	4	n	na	2	4	2	3	2	4	5	1	4	4	2	4	2	5	2	3	3	4	4	3	2	3	4	2	4	4	5	1	2	4	2	5	1	2	3
99	2020-03-04	1pm-3pm	a	36-45	m	no	na	12	4	no	5	4	y	been scratched but never badly	3	3	3	4	3	4	5	1	4	4	2	3	3	4	3	1	5	4	3	4	3	3	4	2	2	5	5	1	2	3	3	2	4	4	2
100	2020-03-04	9am-11am	b	46-55	f	yes	2/f/tuxie 2.5/m/tabby	40	7	no	5	5	y	one of my cats (male) attacked my neighbour's daughter, had to go to a&e for deep scratch in throat. We think he felt cornered	3	1	5	5	2	4	3	3	5	1	5	5	1	4	2	1	5	5	3	4	5	5	1	5	4	4	3	3	5	1	5	4	2	4	2
101	2020-03-04	11am-1pm	b	36-45	f	no	na	20	5	yes	4	4	n	na	4	5	1	4	4	3	4	2	3	2	4	2	4	2	1	1	5	5	5	3	2	4	4	2	5	5	4	2	3	5	1	1	5	3	1
102	2020-03-04	1pm-3pm	b	36-45	f	no	na	35	4	yes	5	4	y	adopted a cat with behavioural issues	5	2	4	5	3	2	2	4	5	2	4	4	2	4	4	2	4	5	3	2	4	4	1	5	4	4	2	4	4	1	5	3	3	3	4
103	2020-03-05	9am-11am	a	46-55	f	no	na	34	10	no	4	4	no	na	2	2	4	5	1	4	4	2	5	4	2	4	2	5	4	1	5	5	4	5	4	5	4	2	4	5	5	1	5	2	4	5	1	4	4
104	2020-03-05	11am-1pm	a	18-25	f	no	na	18	13	no	5	4	no	na	4	1	5	5	1	4	4	2	5	1	5	3	3	4	3	1	5	4	2	4	4	4	1	5	3	4	3	3	5	3	3	4	2	3	2
105	2020-03-05	1pm-3pm	a	18-25	f	yes	6/m/dsh 6/m/dsh	24	3	yes	4	4	no	na	4	3	3	4	2	3	3	3	4	2	4	4	2	4	3	2	4	5	3	4	4	3	2	4	4	4	2	4	5	3	3	3	3	2	4
106	2020-03-05	9am-11am	b	26-35	m	no	na	0	0	no	2	2	yes	neighbour's cat when growing up was very aggressive, would often bite/scratch	2	1	5	4	3	2	5	1	1	2	4	2	4	4	2	2	4	5	5	4	2	5	1	5	5	4	5	1	4	1	5	4	2	1	3
107	2020-03-05	11am-1pm	b	46-55	f	yes	3/m/dsh	47	6	no	5	4	no	na	4	3	3	4	1	3	4	2	4	3	3	2	4	4	3	1	5	5	3	4	4	4	1	5	4	5	3	3	4	1	5	3	3	4	3
108	2020-03-05	1pm-3pm	b	46-55	f	yes	6/m/dsh 6/m/dsh	48	15	no	4	4	no	na	5	1	5	5	3	3	4	2	5	1	5	5	1	5	3	1	5	5	3	4	4	5	4	2	4	2	3	3	5	2	4	3	3	4	3
109	2020-03-12	9am-11am	a	36-45	f	yes	1.5/m/bsh 1.5/f/bsh	8	5	no	5	4	no	na	4	4	2	2	4	3	2	4	3	4	2	2	4	3	4	2	4	4	4	2	4	2	4	2	4	3	2	4	3	4	2	2	4	3	2
110	2020-03-12	11am-1pm	a	26-35	m	no	na	23	4	no	5	4	yes	the occasional scratches from approaching cats on the street	4	2	4	4	3	5	4	2	5	3	3	2	4	4	3	1	5	5	4	5	4	5	3	3	4	5	3	3	4	2	4	4	2	5	1
111	2020-03-12	1pm-3pm	a	26-35	f	yes	3/f/dlh 2/m/dsh	21	7	no	5	4	no	na	4	4	2	4	4	4	3	3	3	3	3	2	4	4	3	2	4	4	2	4	4	3	2	4	4	4	3	3	3	3	3	3	3	4	4
112	2020-03-12	9am-11am	b	26-35	f	no	na	18	10	no	5	4	no	na	5	4	2	5	3	5	2	4	5	2	4	2	4	5	3	3	3	5	4	5	5	4	2	4	4	5	3	3	5	2	4	3	3	4	3
113	2020-03-12	11am-1pm	b	56-65	f	no	na	54	11	no	5	4	no	na	1	4	2	4	3	3	4	2	3	3	3	2	4	4	3	3	3	4	3	3	2	2	2	4	5	2	5	1	3	2	4	4	2	3	3
114	2020-03-12	1pm-3pm	b	26-35	f	yes	7/m/burmilla 7/m/burmilla	26	6	yes	5	4	yes	Very mildly - bitten whilst helping to restrain a kitten at work. One cat sit suddenly took against me & would alternate seeking affection & growling/charging/guarding doorways.	5	4	2	3	2	5	4	2	4	4	2	2	4	5	4	3	3	2	4	5	5	4	5	1	4	5	3	3	3	4	2	3	3	5	2
115	2020-03-13	9am-11am	a	26-35	m	yes	2/f/dsh	32	6	no	5	4	no	na	3	2	4	4	3	3	4	2	4	2	4	3	3	3	3	3	3	4	4	3	3	4	3	3	4	4	3	3	4	3	3	4	2	3	3
116	2020-03-13	11am-1pm	a	26-35	f	no	na	0	0	yes	4	3	no	na	4	3	3	4	4	4	2	4	4	4	2	3	3	4	3	1	5	5	1	4	4	4	2	4	5	4	2	4	4	2	4	3	3	4	3
117	2020-03-13	1pm-3pm	a	46-55	f	yes	1/m/dsh 9/m/dsh	28	7	no	5	4	no	na	5	2	4	5	4	4	3	3	5	1	5	2	4	4	3	2	4	5	3	3	4	4	1	5	3	3	4	2	4	3	3	3	3	4	3
118	2020-03-13	9am-11am	b	26-35	f	yes	2/f/dsh	33	6	no	5	4	no	na	5	2	4	4	5	2	2	4	5	4	2	1	5	5	3	2	4	4	5	5	4	4	2	4	5	5	2	4	4	4	2	1	5	2	3
119	2020-03-13	11am-1pm	b	26-35	f	no	na	0	0	yes	4	4	yes	I've been bitten and scratched by a few cats growing up.	5	4	2	2	3	5	1	5	4	4	2	2	4	5	5	2	4	4	2	4	5	4	4	2	4	5	1	5	4	2	4	1	5	5	5
120	2020-03-13	1pm-3pm	b	36-45	f	yes	2/m/black	45	4	yes	5	5	yes	when I got my first cat from Battersea he was scared and nervous	5	5	1	5	1	4	1	5	5	4	2	3	3	5	5	3	3	5	2	3	5	4	4	2	2	5	1	5	5	3	3	4	2	5	5
121
122
123
124
125
126
127
128
129
130
131
132
133
134
135
136
137
138
139
140
141
142
143
144
145
146
147
148
149
150
151
152
153
154
155
156
157
158
159
160
161
162
163
164
165
166
167
168
169
170
171
172
173
174
175
176
177
178
179
180
181
182
183
184
185
186
187
188
189
190
191
192
193
194
195
196
197
198
199
200
201
202
203
204
205
206
207
208
209
210
211
212
213
214
215
216
217
[truncated: 30 more columns]

## Sheet: Cat data
name	id	age (years)	age (months)	colour	breed	sex	neuter status n=yes	date of arrival	previous/current medical history
andalusia	382585	3	36	apricot	dsh	f	n	2020-03-03	n/a
angel	381365	1	12	black and white	dsh	f	n	2020-01-24	n/a
bear	379495	8	96	tabby	dsh	m	n	2019-12-15	fiv positive
ben	382483	10 months	10	cream and apricot	dsh	m	n	2020-02-26	crypto orchid castrate
benjamin	382283	3	36	tabby and white	dsh	m	n	2020-02-15	n/a
benji	382528	2	24	black	dsh	m	n	2020-02-28	sequestrum on eye
bezzy	381334	15	180	tabby	dsh	m	n	2020-01-22	heart mumur
biba	379914	7	84	grey	dsh	f	n	2020-01-16	heart mumur
blue	382540	3	36	grey	dsh	f	n	2020-02-29	n/a
bojangles	382489	9	108	sable	somali	f	n	2020-02-26	chronic ear issues
boo boo	379765	14	168	black and white	dsh	f	n	2020-01-07	heart murmer
bowie	379819	7	84	black	dsh	m	n	2020-01-10	n/a
bruce	382373	6	72	black and white	dslh	m	n	2020-02-20	n/a
caggie	382460	8	96	silver tabby	british short hair	f	n	2020-02-25	cruciate disease
cali	379692	1.5	18	tabby/torti	dsh	f		2020-01-02	n/a
cherry	379544	9	108	tabby and white	dsh	f	n	2019-12-18	flu, poor skin condition, vomiting
claude	381384	10	120	black	dsh	m	n	2020-01-26	n/a
cleo	380933	2	24	black	dsh	f	n	2020-01-20	n/a
cookie	378964	11	132	black	dsh	f	n	2010-11-07	n/a
cora	382126	2	24	tortoiseshell and white	dsh	f	n	2020-02-08	fractured pelvis
daisy	381390	12	144	black	dsh	f	n	2020-01-26	n/a
diva	378886	12	144	tabby	dslh	f	n	2019-11-02	n/a
dora	382148	8	96	black and white	dsh	f	n	2020-02-09	n/a
eduardo	379893	2	24	black	dslh	m	n	2020-01-15	n/a
cupid (espresso)	379792	4	48	black and white	dsh	m	n	2020-01-08	fiv positive
ethel	381338	10	120	black	dsh	f	n	2020-01-22	anaemia
eugene	382238	8	96	tabby	DSH	m	n	2020-12-02	Dental extractions at Battersea
finley	379499	7	84	black	dsh	m	n	2019-12-15	n/a
fizz	382605	10	120	tortoiseshell	dsh	f	n	2020-03-04	n/a
foxy	382629	9	108	tabby	dsh	f	n	2020-03-06	n/a
frank	380751	5	60	grey and white	dsh	m		2020-01-20	chin acne, gingivitis and tartar
fuz	382606	10	120	black and white	dlh	f	n	2020-03-04	n/a
gilbert	379766	5	60	black	dsh	m		2020-01-07	n/a
ginger	382400	10 months	10	ginger	dsh	m	n	2020-02-21	n/a
gladys	379355	19	228	black	dsh	f	n	2019-12-04	early renal changes
grandpa joe	379280	16	192	black	dsh	m	n	2019-01-30	renal disease
henry	379399	3	36	tabby	dsh	m	n	2019-12-07	heart murmer
hicup	382612	5	60	black	dsh	f	n	2020-03-04	n/a
hugo	382145	9	108	black and white	dsh	m	n	2020-02-09	n/a
jack	376644	13	156	black and white	dsh	m	n	2020-01-25	intermitent v+
jemimah	382146	9	108	black and white	dsh	f	n	2020-02-09	n/a
jenny wren	47606	1.5	18	tabby and white	dsh	f	n	2019-12-19	n/a
jess	379246	13	156	black	dsh	f	n	2019-11-27	thyroidectomy
jim	379859	1	12	tabby	dsh	m	n	2020-01-13	n/a
jinx	381659	11	132	tortoiseshell and white	dsh	f	n	2020-02-02	n/a
kato	382450	9	108	chocolate point	burmese	m	n	2020-02-24	hx of seisures
katrine	379894	2	24	tabby/torti/white	dsh	f		2020-01-15	n/a
leo	379740	2	24	white	dsh	m	n	2020-01-05	n/a
lila	382265	1	12	tabby and white	dsh	f	n	2020-02-14	n/a
lilly	382395	11	132	black	dsh	f	n	2020-02-21	n/a
lola	382202	2	24	torti	dsh	f	n	2020-02-11	heart murmer
lorenzo	381431	7	84	white	dsh	m	n	2020-01-29	n/a
louis	379303	9	108	black/white	dsh	m	n	2019-12-01	hypertonic cardiomyopathy
lucas	382285	1	12	black	dsh	m	n	2020-02-15	n/a
marble	382560	7	84	tortoiseshell	dsh	f	n	2020-03-01	FAD
marie	382561	2	24	white	dlh	f	n	2020-03-01	n/a
matty	382586	5	60	black and white	dsh	m	n	2020-03-03	n/a
maxi	382122	8	96	black	dsh	f	n	2020-03-01	FAD
mia	381464	4	48	tortoiseshell and white	dlh	f	n	2020-01-31	n/a
midnight	381771	2	24	black	dlh	f	n	2020-02-06	skin - overgrooming
miffy	381371	13	156	black and white	dsh	f	n	2020-01-25	gi sensitive
milo	379791	4	48	Tabby & white	DSH	m	n	2020-08-01	FIV+
mina	381430	5	60	tortoiseshell	dsh	f		2020-01-29	n/a
minnie	379726	11	132	black and white	dslh	f	n	2020-01-04	n/a
missy	381653	4	48	tortoiseshell	dsh	f	n	2020-02-02	ear polyps
mittens	379671	2	24	black and white	dsh	f	n	2019-12-31	n/a
monique	378933	1	12	tabby	dslh	f	n	2020-11-05	fiv positive
monkey	379558	12	144	tabby	dsh	m	n	2019-12-20	n/a
moon	381654	5	60	black and white	dsh	f	n	2020-02-02	hip displasia
mrs norris	382484	0.1	10	calico	dsh	f	n	2020-02-26	n/a
murphy	379946	1	12	black	dsh	m	n	2020-01-19	gingivitis
nathan	379758	11	132	black and white	dslh	m	n	2020-01-06	diabetes
nelson	379205	11	132		ragdoll	m	n	2020-02-06	gastro intestinal sensitivity
nema	379913	7	84	black and white	dsh	f		2020-01-16	n/a
noopy	379686	10	120	tabby and white	dslh	m	n	2020-01-02	feline plasma cell podermatitis
oreo	381366	1	12	black and white	dsh	m	n	2020-01-24	n/a
oscar	381652	4	48	black and white	dslh	m	n	2020-02-02	aural naematoma
oswald	382278	12	144	black	dlh	m	n	2020-02-15	renal disease, thyroidectomy
ottie	379488	7 months	7	black	dsh	f	n	2020-01-14	n/a
pebbles	382110	7	7	black & white	DSH	f	n	2020-07-02	Dental descale and came in with scabs from fleas. No concerns, healed fine.
penny	378962	6 months	6	black	dsh	f	n	2019-11-07	flu
peppermint	379878	4	48	tabby and white	dsh	f	n	2020-01-14	n/a
pip	381329	1	12	Tortoiseshell & white	DSH	f	n	22/01/2020	Dental extractions
pippa	381401	4	48	black and white	dsh	f	n	2020-01-27	n/a
precious	382201	5	60	tabby and white	dsh	f	n	2020-02-11	calici virus, heart mumur
ralph	381383	8	96	ginger and white	dsh	m	n	2020-01-26	hx of cystitic
reecey	376670	7	84	black and white	dslh	m	n	2019-08-23	lung lobectomy
romeo	379891	11 months	11	black and white	dslh	m	n	2020-01-30	gastro intestinal/ pancreatitis
rosa	379899	2	24	black and white	dsh	f	n	2020-01-15	n/a
rosemary	380934	2	24	tortoiseshell	dsh	f		2020-01-20	pregnant
rosie	379858	1	12	tabby	dsh	f	n	2020-04-23	n/a
satsuma	379875	5	60	tabby	dsh	f	n	2020-01-14	n/a
simba	381333	5	60	tabby	dsh	m	n	2020-01-22	hx of cystitis
smokey	379767	7	84	silver tabby/white	dsh	m	n	2020-01-07	mild hcm
smudge	382438	11	132	black and white	dsh	m	n	2020-03-06	heart murmer
sukhino	379132	12	144	tabby and white	dsh	f	n	2020-01-10	chronic flu, cystitis and vomiting
suzie	382256	11	132	tortoiseshell	dsh	f	n	2020-02-14	flu, had thyroidectomy
sylvie	381325	2.5	30	black and white	dsh	f	n	2020-01-21	n/a
tammy	379896	12	144	black	dslh	f	n	2020-01-16	n/a
teddy	376829	2	24	ginger and white	dsh	m	n	2019-11-24	puritis
thor	379889	6	72	tabby	dsh	m	n	2020-01-15	painful mouth on arrival and then infesction post dental
thyme	380935	1	12	tortoiseshell	dsh	f	n	2020-01-20	n/a
tigger	379631	11	132	grey	dlh	m	n	2019-12-29	n/a
tilly	382487	9	108	black and white	dslh	f	n	2020-02-27	n/a
tina	379714	11	132	tabby	dsh	f	n	2020-01-03	n/a
tinks	382677	8	96	Tabby	dsh	f	n	2020-09-03	Innocent heart murmur & overweight
tom	382109	6	72	black and white	dsh	m	n	2020-02-07	n/a
tommy	382132	1	12	black and white	dsh	m	n	2020-02-08	n/a
twinkle	382120	11	132	tabby and white	dsh	f	n	2020-02-07	hyperthyroid
valentine	382367	11 months	11	black	dsh	f	n	2020-02-19	n/a
whitney	379815	2	24	white	dsh	f		2020-01-10	patella luxation
winston	382428	10 months	10	black	dsh	m	n	2020-02-23	flu, full mouth extractions
wolfy	382630	9	108	tabby and white	dsh	m	n	2020-03-06	n/a
zaz	382142	3	36	black	dsh	f	n	2020-02-09	n/a

## Sheet: Human coding ethogram
Behaviour code	Measure type	Anticipated relationship to 'best practice' styles	operational definition
Physical contact total	duration/frequency	lower occurrence	Participant actively engages in physical contact with cat by placing hand, finger(s), face or mouth on any part of cat. Contact with cat must be in the form of movement, (e.g. stroking, tickling, scratching, rubbing, brushing or kissing cat). Must be a minimum of 1 second between each behavioral occurrence for events to be recorded separately.
touches GREEN area	duration/frequency	higher occurrence	Participant makes physical contact with cat in the following areas: base of the front of cat's ears (area above eyes, in front of pinna), ears, cheeks and/or under chin.
touches YELLOW area	duration/frequency	lower occurrence	Participant makes physical contact with cat in the following areas: top of cat's head (between ears), chest, shoulders, scruff, top and/or sides of cat's back, and legs and/or tail of the cat.
touches RED area	duration/frequency	lower occurrence	Participant makes physical contact with cat in the following areas: the cat's stomach and/or base of the tail. Hand or fingers must pause at tail base for a minimum duration of 1 second to be recorded (i.e. not just occur in passing as length of cat is stroked).
offers fingers/hand	frequency	higher occurrence	Participant holds fingers or hand out in cat's direction. Hand/fingers do not have to be extended far from participant's body for behavior to be recorded (e.g. hand is resting on participant's leg and fingers/hand are extended outwards while hand is still over lap). Includes when participant wiggles fingers while hand is resting on his or her lap. Record behavior when participant has toy (e.g. ba…
initiates contact	frequency	lower occurrence	Participant makes physical contact with cat (i.e. chooses to touch cat), where cat has not initiated contact (e.g. cat hasn't leaned in towards participant with any part of body, rubbed against, pawed, or otherwise touched participant) or actively made physical contact with participant within previous 2 seconds (i.e. do not record if cat has initiated then broken contact within previous 2 seconds…
responds to contact	frequency	higher occurrence	Participant makes physical contact with cat (e.g. strokes or tickles cat), but only after the cat has initated contact (e.g. rubbed against, sniffed, pawed or otherwise touched participant). Record behavior when cat begins to lean into participant's body or offered hand with head (i.e. 'head butts') and participant meets cat halfway by making contact with hand or fingers.
remains passive during contact	duration/frequency	higher occurrence	Participant remains passive (i.e. doesn't use fingers/hand or face/mouth to actively attempt to make physical contact with cat, such as touch or kiss, or hold or play with cat) while cat sniffs, rubs against, paws, stands on, lays against or leans against participant. Record if cat makes contact with participant's outstretched feet/legs.
disengages (retracts hand)	frequency	higher occurrence	Participant breaks physical contact with cat by moving hand away from cat while cat is still easily within touching distance for a minimum duration of 1 second (record if cat is standing, leaning, etc. on participant, but participant breaks active contact that is being made with hands, face, mouth). Participant must be able to make contact with arms outstretched from his or her current seated pos…
disengages (doesn't retract hand)	frequency	higher occurrence	Participant breaks physical contact with cat (i.e. stops touching cat) but doesn't retract hand while cat is still within touching distance for a minimum duration of 1 second. Hand should still be in a position that cat can interact with it. Cat may be interacting with hand or fingers but participant is not actively making contact (i.e. being passive) with cat for at least 1 second. Participant m…
attempts/initiates play	duration/frequency	na	Participant uses toy, object or hand (moved in a toy or prey-like way, such as wiggling fingers across floor) to encourage play with cat. Must be a minimum duration of 2 seconds between occurrences for events to be recorded separately. Do not record if participant is watching cat play with toy, object, etc. but does not engage (by actively playing) with cat for minimum duration of 2 seconds.
talks to cat	frequency	higher occurrence	Participant utters verbal sounds (e.g. words, whistling, clicking) that are directed towards the cat. Must be a minimum of 2 seconds between utterances for events to be recorded separately. If participant is continuously talking to cat (i.e. having a 'conversation'), record new event every 2 seconds (e.g. 1:00, 1:02, 1:04, etc.) while participant is talking/making sounds. Must be audible (i.e. pa…
holds/physically restrains cat	duration/frequency	lower occurrence	Participant places hands or arms on any part of cat (usually around cat's shoulders) in order to phsically restrain cat.
behaviour uncodeable	duration/frequency	na	Participant's hands are not sufficiently visible to code one or more of the applicable behaviors within ethogram, excluding talking to cat (e.g. area that participant is touching).
beyond reach	duration/frequency	na	Cat is beyond the participant's reach (even with slight leaning) while participant remains seated as directed in the front of the pen. Do not record when cat is standing/moving at participant's feet when legs are extended (presumably participants can touch their feet if they reach a bit).

## Sheet: Extracted behaviour measures  
	init_contact				resp_contact				hold_freq				hold_dur				touches_G_freq				touches_G_dur				touches_Y_freq				touches_Y_dur				touches_R_freq				touches_R_dur				touches_freq				touches_dur				offers_hand
participant	cat 1	cat 2	cat 3	avg	cat 1	cat 2	cat 3	avg	cat 1	cat 2	cat 3	avg	cat 1	cat 2	cat 3	avg	cat 1	cat 2	cat 3	avg	cat 1	cat 2	cat 3	avg	cat 1	cat 2	cat 3	avg	cat 1	cat 2	cat 3	avg	cat 1	cat 2	cat 3	avg	cat 1	cat 2	cat 3	avg	cat 1	cat 2	cat 3	avg	cat 1	cat 2	cat 3	avg	cat 1
p1	0.01	0.0257826	0.0166667	0.0174831	0.0466667	0.033149	0.03	0.0366052	0	0	0	0	0	0	0	0	0.02	0.0294658	0.0166667	0.0220442	0.0921967	0.203432	0.0261	0.107243	0.0766667	0.0589316	0.03	0.0551994	0.394313	0.550436	0.10813	0.35096	0.0366667	0.00368323	0.00333333	0.0145611	0.117297	0.00393	0.00499333	0.0420733	0.06	0.0589316	0.0466667	0.0551994	0.655283	0.761879	0.14485	0.520671	0.0433333
p2	na	0.0441434	0.01	0.0270717	na	0.00679129	0	0.00339564	na	0	0	0	na	0	0	0	na	0.047539	0.0366667	0.0421028	na	0.13187	0.119453	0.125662	na	0.0645172	0.0466667	0.0555919	na	0.510596	0.811793	0.661195	na	0	0	0	na	0	0	0	na	0.0509347	0.01	0.0304673	na	0.660833	0.932977	0.796905	na
p3	0.0133333	na	0.00806927	0.0107013	0.0333333	na	0.0282424	0.0307879	0	na	0	0	0	na	0	0	0.03	na	0.0242078	0.0271039	0.0783167	na	0.047415	0.0628658	0.0566667	na	0.0484156	0.0525411	0.750813	na	0.587253	0.669033	0	na	0.00403463	0.00201732	0	na	0.00403463	0.00201732	0.0466667	na	0.0363117	0.0414892	0.814997	na	0.638735	0.726866	0.0266667
p4	0.0166667	0.0233333	na	0.02	0.0233333	0.03	na	0.0266667	0	0	na	0	0	0	na	0	0.04	0.0866667	na	0.0633333	0.1024	0.147763	na	0.125082	0.05	0.0933333	na	0.0716667	0.271023	0.330527	na	0.300775	0	0	na	0	0	0	na	0	0.04	0.0533333	na	0.0466667	0.377623	0.487487	na	0.432555	0.00333333
p5	0.05	na	0.0447848	0.0473924	0.0733333	na	0.0516748	0.0625041	0	na	0	0	0	na	0	0	0.03	na	0.0275599	0.0287799	0.0541233	na	0.0495561	0.0518397	0.13	na	0.11713	0.123565	0.658637	na	0.490139	0.574388	0.02	na	0.0172249	0.0186125	0.0368067	na	0.0603837	0.0485952	0.123333	na	0.106795	0.115064	0.73371	na	0.564747	0.649228	0.04
p6	0.0136871	na	0.00666667	0.0101769	0.0444829	na	0.0233333	0.0339081	0.00342176	na	0	0.00171088	0	na	0	0	0.0513264	na	0.0333333	0.0423299	0.0914774	na	0.281603	0.18654	0.0684353	na	0.0333333	0.0508843	0.4931	na	0.688833	0.590967	0	na	0	0	0	na	0	0	0.05817	na	0.03	0.044085	0.576061	na	0.7863	0.68118	0.0371308
p7	0.0423644	0.0133333	na	0.0278488	0.0529554	0.0866667	na	0.0698111	0	0	na	0	0	0	na	0	0.038834	0.07	na	0.054417	0.089816	0.14565	na	0.117733	0.116502	0.116667	na	0.116584	0.343007	0.457973	na	0.40049	0	0	na	0	0	0	na	0	0.102381	0.1	na	0.10119	0.384658	0.604537	na	0.494597	0.00684329
p8	na	0.0252385	0.0166667	0.0209526	na	0.0036055	0.04	0.0218028	na	0	0	0	na	0	0	0	na	0.007211	0	0.0036055	na	0.0144076	0	0.00720379	na	0.0324495	0.0633333	0.0478914	na	0.146333	0.430557	0.288445	na	0	0.0133333	0.00666667	na	0	0.0423367	0.0211683	na	0.028844	0.0566667	0.0427553	na	0.166531	0.479007	0.322769	na
p9	0	0.0168553	0.00337399	0.00674311	0.03	0.0370817	0.0404879	0.0358565	0	0	0	0	0	0	0	0	0.0433333	0.0134843	0.0236179	0.0268118	0.748853	0.0322207	0.332972	0.371349	0.0366667	0.050566	0.0404879	0.0425735	0.16688	0.327779	0.293817	0.262825	0	0.00674213	0.00337399	0.00337204	0	0.0210658	0.00297249	0.00801276	0.03	0.0539371	0.0438619	0.0425996	0.930927	0.377856	0.629377	0.646053	0.00666667
p10	na	0.0366667	0.0502267	0.0434467	na	0.0466667	0.0535751	0.0501209	na	0	0	0	na	0	0	0	na	0.09	0.0736658	0.0818329	na	0.34091	0.132495	0.236702	na	0.13	0.137286	0.133643	na	0.485597	0.6159	0.550748	na	0	0	0	na	0	0	0	na	0.0866667	0.103802	0.0952342	na	0.72912	0.752657	0.740888	na
p11	na	0.0566667	0.0182544	0.0374605	na	0	0.0401596	0.0200798	na	0	0	0	na	0	0	0	na	0.00333333	0.0401596	0.0217465	na	0.0148633	0.119267	0.067065	na	0.06	0.0730175	0.0665087	na	0.363373	0.642098	0.502735	na	0.01	0	0.005	na	0.00756	0	0.00378	na	0.0566667	0.058414	0.0575403	na	0.38906	0.736162	0.562611	na
p12	0.00666667	na	na	0.00666667	0.0533333	na	na	0.0533333	0	na	na	0	0	na	na	0	0.0333333	na	na	0.0333333	0.08921	na	na	0.08921	0.07	na	na	0.07	0.260073	na	na	0.260073	0.01	na	na	0.01	0.02583	na	na	0.02583	0.0666667	na	na	0.0666667	0.379787	na	na	0.379787	0.0466667
p13	na	na	0.0177116	0.0177116	na	na	0.0354232	0.0354232	na	na	0	0	na	na	0	0	na	na	0.00885579	0.00885579	na	na	0.0180968	0.0180968	na	na	0.0531347	0.0531347	na	na	0.509212	0.509212	na	na	0	0	na	na	0	0	na	na	0.0531347	0.0531347	na	na	0.527318	0.527318	na
p14	0	0.0372881	na	0.0186441	0.0386983	0.0101695	na	0.0244339	0	0	na	0	0	0	na	0	0.0351803	0.0271186	na	0.0311495	0.203149	0.283064	na	0.243107	0.0492524	0.0542373	na	0.0517449	0.594515	0.419431	na	0.506973	0	0	na	0	0	0	na	0	0.0422164	0.0508475	na	0.0465319	0.774818	0.702529	na	0.738673	0.0201681
p15	na	0.0254545	na	0.0254545	na	0.0727273	na	0.0727273	na	0	na	0	na	0	na	0	na	0.0327273	na	0.0327273	na	0.05724	na	0.05724	na	0.116364	na	0.116364	na	0.533007	na	0.533007	na	0.00363636	na	0.00363636	na	0.0163527	na	0.0163527	na	0.101818	na	0.101818	na	0.606655	na	0.606655	na
p16	na	0.0807969	0	0.0403984	na	0	0.03	0.015	na	0	0.00333333	0.00166667	na	0	0.00416667	0.00208333	na	0	0.07	0.035	na	0	0.770953	0.385477	na	0.184679	0.0733333	0.129006	na	0.326212	0.209173	0.267692	na	0	0	0	na	0	0	0	na	0.184679	0.03	0.107339	na	0.326212	0.940247	0.633229	na
p17	0.02	0.00476166	na	0.0123808	0.02	0.0333316	na	0.0266658	0	0	na	0	0	0	na	0	0.0633333	0.0476166	na	0.0554749	0.314343	0.207108	na	0.260726	0.0866667	0.0666632	na	0.0766649	0.588053	0.266605	na	0.427329	0.00666667	0	na	0.00333333	0.00916333	0	na	0.00458167	0.0433333	0.0428549	na	0.0430941	0.862497	0.473785	na	0.668141	0.03
p18	0.0233333	0	na	0.0116667	0.0166667	0.08	na	0.0483333	0	0	na	0	0	0	na	0	0.05	0.113333	na	0.0816667	0.0949533	0.413807	na	0.25438	0.05	0.15	na	0.1	0.33332	0.394797	na	0.364058	0	0	na	0	0	0	na	0	0.04	0.0833333	na	0.0616667	0.428333	0.803947	na	0.61614	0.03
p19	0.00335187	na	0.00333333	0.0033426	0.0100556	na	0.00666667	0.00836114	0	na	0	0	0	na	0	0	0.026815	na	0.0233333	0.0250741	0.729286	na	0.535167	0.632226	0.026815	na	0.0266667	0.0267408	0.19779	na	0.479307	0.338549	0	na	0	0	0	na	0	0	0.0134075	na	0.01	0.0117037	0.913703	na	0.912183	0.912943	0.0133333
p20	0.0233991	na	na	0.0233991	0.0077997	na	na	0.0077997	0	na	na	0	0	na	na	0	0.0233991	na	na	0.0233991	0.0797832	na	na	0.0797832	0.0467982	na	na	0.0467982	0.192021	na	na	0.192021	0	na	na	0	0	na	na	0	0.0311988	na	na	0.0311988	0.271843	na	na	0.271843	0.03
p21	na	na	0.0241092	0.0241092	na	na	0.0447743	0.0447743	na	na	0	0	na	na	0	0	na	na	0.0137767	0.0137767	na	na	0.0473506	0.0473506	na	na	0.0757719	0.0757719	na	na	0.454442	0.454442	na	na	0	0	na	na	0	0	na	na	0.0757719	0.0757719	na	na	0.501441	0.501441	na
p22	na	0.0279448	0.04	0.0339724	na	0.0372597	0.05	0.0436299	na	0	0	0		0	0	0		0.00931493	0.0333333	0.0213241	na	0.00557965	0.0772967	0.0414382	na	0.0605471	0.0933333	0.0769402	na	0.296001	0.547597	0.421799	na	0	0	0	na	0	0	0	na	0.0652045	0.09	0.0776023	na	0.297626	0.620423	0.459025	na
p23	0.00333333	na	na	0.00333333	0.0133333	na	na	0.0133333	0.00333333	na	na	0.00333333	0.00489667	na	na	0.00489667	0.1	na	na	0.1	0.348637	na	na	0.348637	0.0733333	na	na	0.0733333	0.725463	na	na	0.725463	0	na	na	0	0	na	na	0	0.02	na	na	0.02	0.955853	na	na	0.955853	0.0266667
p24	na	0.0349539	0.0164103	0.0256821	na	0.0454401	0.0410256	0.0432329	na	0	0	0	na	0	0	0	na	0.0489355	0.0369231	0.0429293	na	0.162246	0.161005	0.161625	na	0.080394	0.0615385	0.0709662	na	0.478823	0.370252	0.424538	na	0.017477	0.00410256	0.0107898	na	0.0541786	0.00614564	0.0301621	na	0.080394	0.0615385	0.0709662	na	0.695314	0.512825	0.604069	na
p25	0.0318301	0.0254385	0.0073022	0.0215236	0.0495135	0.0211987	0.0839753	0.0515625	0	0	0	0	0	0	0	0	0.0282934	0.0593565	0.0073022	0.0316507	0.0715364	0.172893	0.0185987	0.087676	0.0954904	0.0593565	0.0912775	0.0820415	0.468504	0.462442	0.729399	0.553448	0.00707336	0	0	0.00235779	0.00794338	0	0	0.00264779	0.0848803	0.050877	0.0912775	0.0756783	0.572826	0.654685	0.755241	0.660917	0.0376708
p26	0.0259404	na	0.0290155	0.027478	0.0111173	na	0.0181347	0.014626	0	na	0	0	0	na	0	0	0.0704097	na	0.0761656	0.0732877	0.318078	na	0.334552	0.326315	0.0889386	na	0.105181	0.0970599	0.635463	na	0.558573	0.597018	0.00370578	na	0	0.00185289	0.0120327	na	0	0.00601633	0.0370578	na	0.0507771	0.0439174	0.934185	na	0.893256	0.913721	0
p27	0.0334778	na	na	0.0334778	0	na	na	0	0	na	na	0	0	na	na	0	0.0100434	na	na	0.0100434	0.0236822	na	na	0.0236822	0.0301301	na	na	0.0301301	0.0326576	na	na	0.0326576	0	na	na	0	0	na	na	0	0.0334778	na	na	0.0334778	0.0563466	na	na	0.0563466	0.0533333
p28	0	0.00716212	0	0.00238737	0.00666667	0.0501348	0.0410367	0.0326127	0.0133333	0	0	0.00444444	0	0	0	0	0.0333333	0.0358106	0.00683945	0.0253278	0.16276	0.155393	0.101255	0.139803	0.02	0.0680401	0.0478762	0.0453054	0.95048	0.366013	0.396993	0.571162	0	0	0.0102592	0.00341973	0	0	0.0857497	0.0285832	0.0133333	0.0572969	0.0410367	0.0372223	0.963337	0.524224	0.520691	0.669417	0.00666667
p29	0.0238449	0.0443717	na	0.0341083	0.0545026	0.00986038	na	0.0321815	0	0	na	0	0	0	na	0	0.0204385	0.0295811	na	0.0250098	0.036745	0.0979776	na	0.0673613	0.0749411	0.078883	na	0.076912	0.248937	0.767547	na	0.508242	0	0	na	0	0	0	na	0	0.0783475	0.0542321	na	0.0662898	0.285699	0.820576	na	0.553137	0.0433333
p30	0.0167853	0.0466667	0	0.0211506	0.0100712	0.0233333	0.0066844	0.013363	0	0.00333333	0.0033422	0.00222518	0	0	0	0	0.0402847	0.0166667	0.0434486	0.0334667	0.179159	0.13468	0.423601	0.245813	0.0772123	0.07	0.033422	0.0602114	0.734437	0.47491	0.904052	0.704466	0.0167853	0.00333333	0	0.00670621	0.0645394	0.0103267	0	0.0249554	0.0268565	0.0633333	0.0133688	0.0345195	0.959813	0.53344	0.95621	0.816488	0.02
p31	0.0399596	0.0504886	0.03	0.0401494	0.0119879	0.00458987	0	0.00552591	0	0	0	0	0	0	0	0	0.0599393	0.036719	0.05	0.0488861	0.307361	0.234047	0.31168	0.284363	0.087911	0.0917974	0.0733333	0.0843473	0.536477	0.534642	0.709997	0.593705	0.00399596	0	0.00333333	0.0024431	0.00399596	0	0.07332	0.025772	0.0519474	0.0550785	0.03	0.0456753	0.746261	0.744693	0.935473	0.808809	0.01
p32	0.00333333	0.01	0	0.00444444	0.0633333	0.03	0	0.0311111	0	0	0	0	0	0	0	0	0.05	0.01	0	0.02	0.21246	0.02503	0	0.0791633	0.0666667	0.0466667	0	0.0377778	0.512283	0.17333	0	0.228538	0.01	0.00666667	0	0.00555556	0.0133167	0.01332	0	0.00887889	0.0666667	0.04	0	0.0355556	0.7423	0.21503	0	0.31911	0.0133333
p33	0.0113585	0.00339988	0.0103388	0.00836573	0.00757232	0.0169994	0.0310165	0.0185294	0	0	0	0	0	0	0	0	0.0151446	0.0339988	0.0275702	0.0255712	0.119264	0.441583	0.124025	0.228291	0.0151446	0.0509982	0.0516942	0.039279	0.120139	0.562276	0.383885	0.355433	0	0	0	0	0	0	0	0	0.0189308	0.0203993	0.0413554	0.0268951	0.239414	0.937939	0.471792	0.549715	0.0133333
p34	0.00666667	0.00682957	0.01	0.00783208	0.0966667	0.0751253	0.0633333	0.0783751	0	0	0	0	0	0	0	0	0.05	0.0409774	0.0166667	0.0358814	0.10907	0.188653	0.0275567	0.108427	0.133333	0.0785401	0.0866667	0.0995134	0.442547	0.532536	0.28541	0.420164	0.00333333	0	0.00333333	0.00222222	0.00917667	0	0.00499667	0.00472444	0.103333	0.0819549	0.0733333	0.0862072	0.53414	0.642229	0.314653	0.497008	0.0366667
p35	0.0133333	0	0.0136218	0.00898504	0.0466667	0.0515671	0.0374599	0.0452312	0	0	0	0	0	0	0	0	0.0133333	0.0446915	0.0238381	0.0272877	0.04083	0.133414	0.375185	0.183143	0.0666667	0.072194	0.0442708	0.0610438	0.41182	0.726564	0.178933	0.439105	0.00666667	0	0	0.00222222	0.06416	0	0	0.0213867	0.06	0.0618805	0.0578926	0.0599244	0.516837	0.865661	0.562097	0.648198	0.0466667
p36	0.0166667	0	0.0242129	0.0136265	0.0433333	0.0766667	0.0760977	0.0653659	0	0	0	0	0	0	0	0	0.03	0.00666667	0.0138359	0.0168342	0.206287	0.0166867	0.0838113	0.102262	0.0833333	0.08	0.0968516	0.0867283	0.44498	0.25425	0.43219	0.37714	0	0	0	0	0	0	0	0	0.07	0.08	0.100311	0.0834369	0.64998	0.285667	0.463601	0.466416	0.03
p37	na	0.025197	0.0279184	0.0265577	na	0.100788	0.0558368	0.0783124	na	0	0	0	na	0	0	0	na	0.0629925	0.0651429	0.0640677	na	0.198408	0.216042	0.207225	na	0.113387	0.111674	0.11253	na	0.272405	0.51737	0.394887	na	0	0	0	na	0	0	0	na	0.125985	0.0884083	0.107197	na	0.467719	0.7335	0.60061	na
p38	0.02	0.0233333	0.00694814	0.0167605	0.0133333	0.0633333	0.00347407	0.0267136	0	0	0	0	0	0	0	0	0.00666667	0.0133333	0	0.00666667	0.0799967	0.03082	0	0.0369389	0.03	0.0933333	0.0104222	0.0445852	0.696173	0.488373	0.0130243	0.39919	0	0	0	0	0	0	0	0	0.0333333	0.0866667	0.0104222	0.0434741	0.776173	0.510877	0.0130243	0.433358	0.0166667
p39	0.00387451	na	0.0148995	0.00938701	0.0658667	na	0.029799	0.0478329	0	na	0	0	0	na	0	0	0.0464941	na	0.0148995	0.0306968	0.0899507	na	0.0360022	0.0629764	0.0697412	na	0.0347655	0.0522534	0.304056	na	0.146552	0.225304	0	na	0	0	0	na	0	0	0.0736157	na	0.0446985	0.0591571	0.398893	na	0.182559	0.290726	0.03
p40	na	0.00666667	na	0.00666667	na	0.0333333	na	0.0333333	na	0	na	0	na	0	na	0	na	0.08	na	0.08	na	0.253483	na	0.253483	na	0.1	na	0.1	na	0.616233	na	0.616233	na	0.00333333	na	0.00333333	na	0.00554333	na	0.00554333	na	0.0466667	na	0.0466667	na	0.865467	na	0.865467	na
p41	na	na	0.0466667	0.0466667	na	na	0.03	0.03	na	na	0	0	na	na	0	0	na	na	0.0233333	0.0233333	na	na	0.163287	0.163287	na	na	0.103333	0.103333	na	na	0.40561	0.40561	na	na	0.0233333	0.0233333	na	na	0.0699933	0.0699933	na	na	0.0833333	0.0833333	na	na	0.58227	0.58227	na
p42	0.00333333	0.02	na	0.0116667	0.00333333	0.00666667	na	0.005	0.00333333	0.00333333	na	0.00333333	0.00925333	0.00328667	na	0.00627	0.00666667	0.0133333	na	0.01	0.0159933	0.0771233	na	0.0465583	0.0133333	0.0333333	na	0.0233333	0.431523	0.87137	na	0.651447	0	0	na	0	0	0	na	0	0.01	0.0266667	na	0.0183333	0.43786	0.881023	na	0.659442	0.00666667
p43	0.01	0.0420418	0.00666667	0.0195695	0.0433333	0	0.01	0.0177778	0	0	0	0	0	0	0	0	0.0766667	0.0240239	0.0166667	0.0391191	0.18073	0.031219	0.0324867	0.0814786	0.106667	0.0420418	0.0166667	0.055125	0.756317	0.440208	0.528627	0.57505	0	0	0	0	0	0	0	0	0.06	0.0420418	0.0166667	0.0395695	0.867127	0.471451	0.56113	0.633236	0.01
p44	na	na	0.00528474	0.00528474	na	na	0.00528474	0.00528474	na	na	0	0	na	na	0	0	na	na	0.0369932	0.0369932	na	na	0.101694	0.101694	na	na	0.0528474	0.0528474	na	na	0.890722	0.890722	na	na	0	0	na	na	0	0	na	na	0.0264237	0.0264237	na	na	0.97133	0.97133	na
p45	na	0.0298207	0.019563	0.0246918	na	0.00596413	0.0586889	0.0323265	na	0	0	0	na	0	0	0	na	0.0119283	0	0.00596413	na	0.0402519	0	0.020126	na	0.0417489	0.0821644	0.0619567	na	0.2012	0.266048	0.233624	na	0	0	0	na	0	0	0	na	0.0357848	0.0821644	0.0589746	na	0.24147	0.26507	0.25327	na
p46	0.00333333	0	0.0038437	0.00239234	0.0766667	0.1	0.0499681	0.0755449	0	0.01	0	0.00333333	0	0.0100033	0	0.00333444	0.0133333	0	0.0038437	0.00572568	0.0349633	0	0.00767587	0.0142131	0.08	0.1	0.0576555	0.0792185	0.35087	0.60914	0.304617	0.421542	0	0	0	0	0	0	0	0	0.08	0.1	0.0538118	0.0779373	0.385847	0.60914	0.312301	0.435762	0.01
p47	0.0433333	0.0605673	0.0266667	0.0435224	0.05	0	0.0366667	0.0288889	0	0.0134594	0	0.00448647	0	0.0202497	0	0.00674989	0.0166667	0.0134594	0.0133333	0.0144865	0.0683167	0.023527	0.0399867	0.0439435	0.103333	0.0740267	0.0766667	0.0846756	0.734533	0.813271	0.667927	0.738577	0	0	0	0	0	0	0	0	0.0933333	0.0605673	0.0633333	0.0724113	0.800363	0.836825	0.70794	0.781709	0.03
p48	0.020384	0.00333333	0.0292105	0.0176426	0.0679466	0.0166667	0.0219079	0.035507	0	0	0.00365131	0.0012171	0	0	0	0	0.0169866	0.00333333	0.00365131	0.00799043	0.0446715	0.00916333	0.00547332	0.0197694	0.105317	0.0233333	0.0547697	0.0611401	0.660593	0.605017	0.54628	0.603963	0	0	0	0	0	0	0	0	0.0917278	0.02	0.0511184	0.0542821	0.705295	0.614187	0.551761	0.623748	0.0135893
p49	0	0	0.00409207	0.00136402	0.0196847	0.0954887	0.0941176	0.0697637	0	0	0	0	0	0	0	0	0.00656155	0.0636591	0.0286445	0.0329551	0.0410491	0.158745	0.0690455	0.0896131	0.0131231	0.074269	0.0818414	0.0564112	0.0434637	0.12248	0.24496	0.136968	0	0	0	0	0	0	0	0	0.0196847	0.0954887	0.102302	0.0724917	0.0874327	0.260122	0.324248	0.223934	0.05
p50	na	0.0466667	0.0233333	0.035	na	0.01	0.0233333	0.0166667	na	0	0	0	na	0	0	0	na	0.02	0.0433333	0.0316667	na	0.0980667	0.269563	0.183815	na	0.0566667	0.0566667	0.0566667	na	0.1861	0.59248	0.38929	na	0.00666667	0	0.00333333	na	0.00499	0	0.002495	na	0.0566667	0.0466667	0.0516667	na	0.28918	0.817907	0.553543	na
p51	0.00719795	0.00677968	0.00634473	0.00677412	0.0431877	0.0271187	0.0253789	0.0318951	0	0	0	0	0	0	0	0	0.0431877	0.0508476	0.0126895	0.0355749	0.171336	0.306008	0.0507325	0.176026	0.122365	0.0949156	0.0444131	0.0872313	0.507067	0.552724	0.276897	0.445562	0.0323908	0.0406781	0	0.0243563	0.0554098	0.0678409	0	0.0410836	0.0863754	0.0338984	0.0507579	0.0570106	0.764857	0.917122	0.327636	0.669872	0.0570742
p52	na	0.0633333	0.0132314	0.0382824	na	0.0233333	0.0617466	0.04254	na	0	0.00441047	0.00220524	na	0	0	0	na	0.0666667	0.0705676	0.0686171	na	0.121233	0.26626	0.193747	na	0.0733333	0.0308733	0.0521033	na	0.210707	0.140751	0.175729	na	0	0	0	na	0	0	0	na	0.0866667	0.0749781	0.0808224	na	0.331993	0.407038	0.369516	na
p53	0.0166667	0.0172777	0.00395434	0.0126329	0.0966667	0.051833	0.0276803	0.0587267	0	0	0	0	0	0	0	0	0.0166667	0.0310998	0.0316347	0.026467	0.0431267	0.0538925	0.197353	0.098124	0.116667	0.0829328	0.035589	0.0783962	0.56978	0.764118	0.765654	0.699851	0	0	0.00395434	0.00131811	0	0	0.0163156	0.00543853	0.116667	0.0691106	0.0316347	0.0724707	0.612913	0.821342	0.847881	0.760712	0.0466667
p54	0.0101695	0.00694473	0	0.00570473	0.0203389	0.121533	0.0105353	0.0508024	0	0.00347237	0	0.00115746	0	0	0	0	0.0305084	0.0937539	0.0280941	0.0507855	0.0737353	0.148221	0.291413	0.171123	0.0542371	0.0833368	0.0386294	0.0587344	0.429982	0.381547	0.501069	0.437533	0	0	0	0	0	0	0	0	0.0305084	0.13195	0.0105353	0.0576645	0.522927	0.513935	0.991832	0.676231	0.0101608
p55	0.03	0.00333333	0.0279882	0.0204405	0.05	0.0333333	0.0559765	0.0464366	0	0.00333333	0	0.00111111	0	0	0	0	0.0233333	0.03	0.0359849	0.0297727	0.07499	0.0664067	0.114664	0.0853535	0.0933333	0.06	0.0599748	0.0711027	0.670267	0.830033	0.480794	0.660365	0.00333333	0	0	0.00111111	0.01666	0	0	0.00555333	0.0866667	0.0366667	0.0839647	0.0690994	0.776277	0.896493	0.595494	0.756088	0.0166667
p56	na	0.0769882	0.0337896	0.0553889	na	0.0301258	0.0450528	0.0375893	na	0	0	0	na	0	0	0	na	0.0133893	0.037544	0.0254666	na	0.043505	0.0939389	0.068722	na	0.113809	0.0901056	0.101957	na	0.450622	0.588435	0.519529	na	0	0	0	na	0	0	0	na	0.110461	0.0825968	0.0965291	na	0.494144	0.704927	0.599535	na
p57	0.0163526	0.0260551	0.0216364	0.021348	0.0163526	0.0312661	0.0162273	0.021282	0	0	0	0	0	0	0	0	0.0286171	0.0729543	0.0108182	0.0374632	0.0861129	0.456334	0.0689713	0.203806	0.0408816	0.0625322	0.0540909	0.0525016	0.300242	0.31682	0.588163	0.401742	0.00408816	0	0	0.00136272	0.00655332	0	0	0.00218444	0.0327053	0.0573212	0.0432727	0.0444331	0.396989	0.777813	0.657156	0.610652	0.00333333
p58	0.0134275	0.00334848	0.0433333	0.0200364	0.0537098	0.00669696	0.0466667	0.0356912	0	0	0	0	0	0	0	0	0.0604236	0.0569242	0.0633333	0.060227	0.232953	0.551491	0.15897	0.314471	0.0939922	0.0703181	0.11	0.0914368	0.509653	0.442066	0.628647	0.526789	0.00335686	0	0	0.00111895	0.00745224	0	0	0.00248408	0.0671373	0.0100454	0.0933333	0.0568387	0.751961	0.952632	0.758077	0.82089	0.0133333
p59	0.0333333	0.0541249	0.0166667	0.0347083	0.0733333	0.0360832	0.0533333	0.05425	0	0	0	0	0	0	0	0	0.03	0.0829914	0.0266667	0.0465527	0.0538567	0.157052	0.03974	0.0835497	0.0966667	0.104641	0.0833333	0.0948805	0.267647	0.28841	0.307053	0.287703	0	0	0	0	0	0.0902081	0	0.0300694	0.106667	0.440111	0.0866667	0.211148	0.325613	0.00669461	0.324887	0.219065	0.0166667
p60	0.00333333	0	0.00339553	0.00224295	0.0366667	0.0633333	0.064515	0.0548383	0	0	0	0	0	0	0	0	0.05	0.0366667	0.0475374	0.0447347	0.65195	0.06809	0.172235	0.297425	0.0266667	0.0666667	0.0339553	0.0424295	0.104187	0.41969	0.0554082	0.193095	0	0	0.00339553	0.00113184	0	0	0.00211202	0.000704006	0.04	0.0666667	0.0679106	0.0581924	0.750307	0.482	0.236573	0.489627	0.0166667
p61	na	0.0270272	0.0333333	0.0301803	na	0.016892	0.01	0.013446	na	0	0	0	na	0	0	0	na	0.0304056	0.0533333	0.0418695	na	0.15164	0.535497	0.343568	na	0.0608112	0.07	0.0654056	na	0.66639	0.346693	0.506541	na	0.0067568	0	0.0033784	na	0.00676356	0.0433333	0.0250484	na	0.0439192	0.875533	0.459726	na	0.830705	0.0133333	0.422019	na
p62	na	0.0158663	0.0415051	0.0286857	na	0	0.00345876	0.00172938	na	0	0	0	na	0	0	0	na	0.00793314	0	0.00396657	na	0.0267545	0	0.0133773	na	0.0237994	0.0449639	0.0343816	na	0.709048	0.276448	0.492748	na	0	0	0	na	0	0	0	na	0.0158663	0.0449639	0.0304151	na	0.735819	0.276448	0.506133	na
p63	0.01	0	na	0.005	0.05	0.0366667	na	0.0433333	0	0	na	0	0	0	na	0	0.0266667	0.0166667	na	0.0216667	0.0716567	0.0391633	na	0.05541	0.0566667	0.04	na	0.0483333	0.302797	0.277477	na	0.290137	0	0	na	0	0	0	na	0	0.06	0.0366667	na	0.0483333	0.37449	0.31666	na	0.345575	0.0366667
p64	0	0	0.0190105	0.00633685	0.05	0.0482441	0.07224	0.0568281	0	0	0	0	0	0	0	0	0.0266667	0.0361831	0.0684379	0.0437626	0.0610033	0.124418	0.138716	0.108046	0.0566667	0.0603051	0.110261	0.0757443	0.827093	0.454367	0.671616	0.651025	0	0	0	0	0	0	0	0	0.05	0.0482441	0.0912506	0.0631649	0.872473	0.578837	0.815571	0.755627	0.00333333
p65	na	0.00343351	na	0.00343351	na	0.0446357	na	0.0446357	na	0	na	0	na	0	na	0	na	0.0549362	na	0.0549362	na	0.573668	na	0.573668	na	0.0583697	na	0.0583697	na	0.311735	na	0.311735	na	0	na	0	na	0	na	0	na	0.0480692	na	0.0480692	na	0.815895	na	0.815895	na
p66	0	0.00340482	0	0.00113494	0.039247	0.0544772	0.0266667	0.0401303	0	0	0	0	0	0	0	0	0.0535187	0.0680965	0.05	0.057205	0.303665	0.271497	0.19157	0.255577	0.0463829	0.0646916	0.05	0.0536915	0.547653	0.559055	0.851327	0.652678	0	0	0	0	0	0	0	0	0.039247	0.057882	0.0266667	0.0412652	0.834452	0.825156	0.935547	0.865052	0.02
p67	0.046383	0.01	0	0.0187943	0.0046383	0.0166667	0.0347887	0.0186979	0	0	0	0	0	0	0	0	0.0324681	0.03	0.0347887	0.0324189	0.129283	0.18667	0.0566011	0.124185	0.0556597	0.0266667	0	0.0274421	0.189025	0.198513	0	0.129179	0	0	0	0	0	0	0	0	0.0510214	0.0266667	0.0347887	0.0374922	0.32168	0.382713	0.0566011	0.253665	0.0233333
p68	0.02	0.0181926	0.0217684	0.019987	0.0466667	0.0363851	0.0471648	0.0434056	0	0	0	0	0	0	0	0	0.07	0.0773184	0.0507929	0.0660371	0.27711	0.302852	0.209045	0.263002	0.0966667	0.0909628	0.0834455	0.0903583	0.435297	0.361782	0.474319	0.423799	0.01	0	0.00362807	0.00454269	0.01649	0	0.00454959	0.0070132	0.07	0.0545777	0.0689332	0.0645036	0.729007	0.664747	0.686161	0.693305	0.0333333
p69	0	0	0.0405755	0.0135252	0.02354	0.0505178	0.0135252	0.0291943	0	0	0	0	0	0	0	0	0.018832	0.0224524	0.0338129	0.0250324	0.0282575	0.00682552	0.154566	0.0632162	0.00941602	0.0336785	0.0777697	0.0402881	0.0482712	0.0354298	0.352912	0.145538	0	0	0	0	0	0	0	0	0.02354	0.0505178	0.0541007	0.0427195	0.0765334	0.043653	0.454632	0.191606	0.0100925
p70	0.0067821	na	0.0340421	0.0204121	0.0203463	na	0.0382974	0.0293218	0	na	0	0	0	na	0	0	0.0440836	na	0.00851053	0.0262971	0.759191	na	0.0695268	0.414359	0.0644299	na	0.08085	0.07264	0.232999	na	0.56892	0.40096	0	na	0	0	0	na	0	0	0.0271284	na	0.0765948	0.0518616	0.933919	na	0.64163	0.787774	0.02
p71	0.05	0	0	0.0166667	0.06	0.06	0.023717	0.0479057	0	0	0	0	0	0	0	0	0.08	0.07	0.0542103	0.0680701	0.202757	0.267047	0.377693	0.282499	0.106667	0.0933333	0.0575984	0.0858661	0.36416	0.438387	0.587389	0.463312	0	0	0	0	0	0	0.023717	0.00790567	0.106667	0.0633333	0.951353	0.373784	0.569493	0.70006	0.00333333	0.424296	0.0166667
p72	na	0.0447376	0.0133333	0.0290355	na	0.00406706	0.0166667	0.0103669	na	0	0	0	na	0	0	0	na	0.0366035	0.0466667	0.0416351	na	0.406421	0.663687	0.535054	na	0.0610059	0.0466667	0.0538363	na	0.398059	0.260987	0.329523	na	0.00813412	0.00333333	0.00573372	na	0.00926882	0.00397	0.00661941	na	0.0488047	0.03	0.0394023	na	0.815835	0.911063	0.863449	na
p73	0.00698595	0.00610173	0.0751944	0.0294274	0.185128	0.0427121	0.0680331	0.0986243	0	0	0	0	0	0	0	0	0.0768454	0.0183052	0.0501296	0.0484267	0.0871113	0.0315032	0.0805368	0.0663838	0.195607	0.0488138	0.121743	0.122055	0.470126	0.212072	0.298583	0.326927	0	0	0	0	0	0	0	0	0.1991	0.0488138	0.143227	0.13038	0.569414	0.243526	0.394252	0.402397	0.0333333
p74	0.0415991	0.0141842	0.0106647	0.0221493	0.0151269	0.0141842	0.0106647	0.0133253	0	0.0141842	0	0.00472807	0	0	0	0	0.056726	0.0330965	0.0248844	0.0382356	0.408726	0.54256	0.322907	0.424731	0.056726	0.0472807	0.0284393	0.0441486	0.311759	0.375876	0.240849	0.309495	0	0	0	0	0	0	0	0	0.056726	0.0283684	0.0213295	0.0354746	0.694886	0.842815	0.563791	0.700498	0.0333333
p75	na	0.0633333	na	0.0633333	na	0.0166667	na	0.0166667	na	0	na	0	na	0	na	0	na	0.0433333	na	0.0433333	na	0.104163	na	0.104163	na	0.0733333	na	0.0733333	na	0.488817	na	0.488817	na	0	na	0	na	0	na	0	na	0.08	na	0.08	na	0.593017	na	0.593017	na
p76	na	0	0.0106703	0.00533515	na	0.0330031	0.0355677	0.0342854	na	0	0	0	na	0	0	0	na	0.0396037	0.0213406	0.0304722	na	0.146375	0.115545	0.13096	na	0.0528049	0.0391245	0.0459647	na	0.634095	0.275098	0.454597	na	0	0	0	na	0	0	0	na	0.0330031	0.046238	0.0396205	na	0.78053	0.390658	0.585594	na
p77	0.0167363	na	0.0134396	0.0150879	0.0435145	na	0.0436785	0.0435965	0	na	0.00335989	0.00167994	0	na	0	0	0.0167363	na	0.0268791	0.0218077	0.0239631	na	0.0729835	0.0484733	0.0903763	na	0.0671978	0.078787	0.657919	na	0.686822	0.67237	0.0200836	na	0.0167994	0.0184415	0.0724885	na	0.090717	0.0816027	0.0669454	na	0.0571181	0.0620317	0.756105	na	0.799384	0.777745	0.00666667
p78	0.0593135	0.0393937	0.0428188	0.0471753	0.0222426	0.0157575	0.0321141	0.0233714	0	0	0	0	0	0	0	0	0.0667277	0.0196968	0.0285458	0.0383235	0.345294	0.074651	0.227307	0.215751	0.103799	0.0787873	0.0820693	0.0882184	0.481948	0.306435	0.355299	0.381228	0.00741419	0	0	0.0024714	0.00926774	0	0	0.00308925	0.0815561	0.0590905	0.0749328	0.0718598	0.801296	0.46778	0.582649	0.617242	0.0133333
p79	0	0.0260807	0.04	0.0220269	0.0410607	0.0409839	0.0466667	0.0429038	0	0	0	0	0	0	0	0	0.0205304	0.0335323	0.0466667	0.0335764	0.233259	0.16154	0.131677	0.175492	0.0615911	0.078242	0.0666667	0.0688333	0.436958	0.405581	0.21916	0.3539	0	0	0	0	0	0	0	0	0.0410607	0.0670646	0.0866667	0.0649307	0.645447	0.567165	0.356687	0.5231	0.00333333
p80	0.0233333	na	0.0364511	0.0298922	0.0233333	na	0.0303759	0.0268546	0.00333333	na	0	0.00166667	0	na	0	0	0.0333333	na	0.0182256	0.0257794	0.1824	na	0.0580909	0.120245	0.06	na	0.0607519	0.0603759	0.17962	na	0.248809	0.214215	0	na	0.00607519	0.00303759	0	na	0.00910063	0.00455031	0.0466667	na	0.0668271	0.0567469	0.3104	na	0.305333	0.307866	0.0333333
p81	na	0.02	0.0266667	0.0233333	na	0.0333333	0.0233333	0.0283333	na	0.00333333	0	0.00166667	na	0	0	0	na	0.06	0.0433333	0.0516667	na	0.443587	0.17031	0.306948	na	0.0666667	0.09	0.0783333	na	0.203047	0.314913	0.25898	na	0	0.00666667	0.00333333	na	0	0.0266833	0.0133417	na	0.0533333	0.05	0.0516667	na	0.568367	0.49432	0.531343	na
p82	0.0521081	0.0266667	0.0233333	0.034036	0.0744402	0.0533333	0.0633333	0.0637023	0	0	0	0	0	0	0	0	0.0297761	0.0266667	0.0366667	0.0310365	0.0550336	0.04578	0.13846	0.0797579	0.11166	0.0833333	0.0733333	0.0894423	0.320167	0.669083	0.37145	0.453567	0	0.00333333	0	0.00111111	0	0.0100267	0	0.00334222	0.126548	0.0833333	0.09	0.0999606	0.400749	0.72672	0.504927	0.544132	0.0201786
p83	na	na	0.0433333	0.0433333	na	na	0.02	0.02	na	na	0	0	na	na	0	0	na	na	0.07	0.07	na	na	0.242657	0.242657	na	na	0.106667	0.106667	na	na	0.48964	0.48964	na	na	0.00333333	0.00333333	na	na	0.0108233	0.0108233	na	na	0.0633333	0.0633333	na	na	0.726577	0.726577	na
p84	0.01	0.0266667	0.0264987	0.0210551	0.0233333	0.0166667	0.0151421	0.0183807	0	0	0	0	0	0	0	0	0.0166667	0.0433333	0.0264987	0.0288329	0.0792067	0.22209	0.127682	0.142993	0.0466667	0.0766667	0.0605684	0.0613006	0.836763	0.619107	0.512201	0.656024	0.00333333	0.00333333	0	0.00222222	0.0131767	0.00416667	0	0.00578111	0.0333333	0.0433333	0.0454263	0.0406977	0.921317	0.845447	0.643396	0.803386	0.02
p85	0.01	0	0.0333333	0.0144444	0.02	0.00882609	0.02	0.0162754	0	0	0	0	0	0	0	0	0.08	0.0441304	0.0233333	0.0491546	0.32719	0.652376	0.0467433	0.342103	0.106667	0.0485435	0.07	0.07507	0.524827	0.515933	0.653877	0.564879	0.02	0	0.0133333	0.0111111	0.04538	0	0.02982	0.0250667	0.0333333	0.00882609	0.0566667	0.032942	0.923243	0.951002	0.731323	0.868523	0
p86	0.0143498	0.0386615	na	0.0265057	0	0.0347954	na	0.0173977	0	0	na	0	0	0	na	0	0.0502242	0.0386615	na	0.0444429	0.436775	0.0874369	na	0.262106	0.0466368	0.0695908	na	0.0581138	0.636111	0.331585	na	0.483848	0.00358744	0	na	0.00179372	0.00536682	0	na	0.00268341	0.0143498	0.0811892	na	0.0477695	0.980359	0.428331	na	0.704345	0.0333333
p87	0	na	0.0664577	0.0332288	0.0259642	na	0.040613	0.0332886	0	na	0	0	0	na	0	0	0.0890201	na	0.0590735	0.0740468	0.362045	na	0.132398	0.247222	0.0853109	na	0.125531	0.105421	0.431744	na	0.591293	0.511518	0	na	0.00738419	0.00369209	0	na	0.00833306	0.00416653	0.0296734	na	0.107071	0.068372	0.796062	na	0.728421	0.762241	0.01
p88	0.04	0.0466667	0.00333333	0.03	0.0266667	0.04	0.0633333	0.0433333	0	0	0	0	0	0	0	0	0.07	0.0766667	0.0833333	0.0766667	0.595107	0.337197	0.470977	0.46776	0.0733333	0.0966667	0.1	0.09	0.237673	0.28106	0.329313	0.282682	0.00333333	0.00333333	0	0.00222222	0.00665667	0.0166667	0	0.00777444	0.0666667	0.09	0.07	0.0755556	0.843243	0.645987	0.796287	0.761839	0.0133333
p89	0.01	0.00333333	0.00334356	0.00555897	0.0866667	0.06	0.0401228	0.0622631	0	0	0	0	0	0	0	0	0.0533333	0.0333333	0.0200614	0.035576	0.164483	0.1215	0.123822	0.136602	0.0933333	0.06	0.0668713	0.0734015	0.463587	0.714823	0.828392	0.668934	0	0	0.00334356	0.00111452	0	0	0.0197203	0.00657345	0.0966667	0.0633333	0.0501535	0.0700512	0.6406	0.831357	0.899506	0.790487	0.02
p90	0.0408512	0.00333333	0.0333333	0.0258393	0.0340427	0.0566667	0.04	0.0435698	0	0	0	0	0	0	0	0	0.0408512	0.0266667	0.0733333	0.0469504	0.080705	0.0882967	0.1727	0.113901	0.0851067	0.0766667	0.0566667	0.0728133	0.330398	0.25026	0.108343	0.229667	0	0	0	0	0	0	0	0	0.0748939	0.06	0.0733333	0.0694091	0.443491	0.3386	0.283577	0.355223	0.0374469
p91	0.0722531	na	na	0.0722531	0.0309656	na	na	0.0309656	0	na	na	0	0	na	na	0	0.0516094	na	na	0.0516094	0.0960484	na	na	0.0960484	0.103219	na	na	0.103219	0.307667	na	na	0.307667	0	na	na	0	0	na	na	0	0.103219	na	na	0.103219	0.408935	na	na	0.408935	0.0166667
p93	na	0.00333333	0.0139701	0.0086517	na	0.02	0.00465669	0.0123283	na	0	0	0	na	0	0	0	na	0.00333333	0	0.00166667	na	0.00748333	0	0.00374167	na	0.01	0.0186267	0.0143134	na	0.962093	0.0582039	0.510149	na	0	0	0	na	0	0	0	na	0.0233333	0.0186267	0.02098	na	0.890387	0.0582039	0.474295	na
p94	0.0133333	0.02	0.00666667	0.0133333	0.0666667	0.06	0.0733333	0.0666667	0	0	0	0	0	0	0	0	0.01	0.02	0.02	0.0166667	0.01583	0.03996	0.0475367	0.0344422	0.0766667	0.07	0.0733333	0.0733333	0.399693	0.280777	0.580913	0.420461	0	0	0	0	0	0	0	0	0.08	0.08	0.08	0.08	0.423027	0.320747	0.628463	0.457412	0.05
p95	0	0.00666667	0.0166667	0.00777778	0.0566667	0.0866667	0.0633333	0.0688889	0.00333333	0	0	0.00111111	0	0	0	0	0.06	0.0466667	0.02	0.0422222	0.126253	0.06331	0.02494	0.0715011	0.0833333	0.0533333	0.0666667	0.0677778	0.506453	0.210987	0.208613	0.308684	0	0	0	0	0	0	0	0	0.0566667	0.0933333	0.08	0.0766667	0.631113	0.274303	0.23356	0.379659	0.01
p96	0.0138046	0.0105408	0.0233333	0.0158929	0.0552185	0.0878398	0.03	0.0576861	0	0	0	0	0	0	0.0166667	0.00555556	0.0310604	0.0667583	0.0383267	0.0453818	0.139744	0.116816	0.0833333	0.113298	0.103535	0.0983806	0.67754	0.293152	0.581123	0.519295	0.00666667	0.369028	0.0207069	0.00351359	0.0100133	0.0114113	0.0448857	0.00351359	0.0533333	0.0339109	0.0793766	0.101894	0.73171	0.304327	0.778729	0.643216	0.00666667	0.476204	0.0310604
p97	na	na	0.00333333	0.00333333	na	na	0.02	0.02	na	na	0	0	na	na	0	0	na	na	0.00666667	0.00666667	na	na	0.0241433	0.0241433	na	na	0.0266667	0.0266667	na	na	0.945437	0.945437	na	na	0	0	na	na	0	0	na	na	0.0233333	0.0233333	na	na	0.95624	0.95624	na
p98	0.0166667	na	0.014551	0.0156088	0.0633333	na	0.029102	0.0462177	0	na	0.00363775	0.00181888	0	na	0	0	0.0366667	na	0.0181888	0.0274277	0.1296	na	0.0336165	0.0816082	0.0866667	na	0.0545663	0.0706165	0.52463	na	0.786122	0.655376	0.02	na	0	0.01	0.0423467	na	0	0.0211733	0.08	na	0.043653	0.0618265	0.698363	na	0.732458	0.715411	0.0166667
p99	na	0	na	0	na	0.01	na	0.01	na	0	na	0	na	0	na	0	na	0.0533333	na	0.0533333	na	0.29695	na	0.29695	na	0.0533333	na	0.0533333	na	0.682317	na	0.682317	na	0	na	0	na	0	na	0	na	0.01	na	0.01	na	0.973023	na	0.973023	na
p100	na	0.00389868	0.0166667	0.0102827	na	0.0389868	0.05	0.0444934	na	0	0	0	na	0	0	0	na	0.0428855	0.0566667	0.0497761	na	0.171546	0.235127	0.203336	na	0.0545815	0.0833333	0.0689574	na	0.329041	0.56023	0.444635	na	0	0.00666667	0.00333333	na	0	0.01166	0.00583	na	0.0467842	0.0666667	0.0567254	na	0.488961	0.792937	0.640949	na
p101	0.0105772	0.0464871	0.03	0.0290214	0.00352572	0.0103305	0.0533333	0.0223965	0	0	0	0	0	0	0	0	0.063463	0	0.01	0.0244877	0.150132	0	0.0132033	0.0544452	0.0599372	0.0568176	0.0866667	0.0678072	0.841843	0.275193	0.432793	0.51661	0	0	0.00666667	0.00222222	0	0	0.0141733	0.00472444	0.0141029	0.0568176	0.0866667	0.052529	0.967384	0.275193	0.456953	0.56651	0
p102	0.0273973	0.02	na	0.0236986	0.0136986	0	na	0.00684932	0	0	na	0	0	na		0	0.0410959	0.0466667	na	0.0438813	0.283479	0.245457	na	0.264468	0.0479452	0.05	na	0.0489726	0.416068	0.77329	na	0.594679	0	0.00666667	na	0.00333333	0	0.0291567	na	0.0145783	0.0410959	0.02	na	0.0305479	0.704753	0.94801	na	0.826382	0.00666667
p103	na	0.00945618	0.0166667	0.0130614	na	0.00945618	0.0733333	0.0413948	na	0	0	0	na	0	0	0	na	0.0283685	0.03	0.0291843	na	0.131138	0.150187	0.140662	na	0.0472809	0.1	0.0736404	na	0.827652	0.63711	0.732381	na	0	0	0	na	0	0	0	na	0.0189124	0.09	0.0544562	na	0.93992	0.774827	0.857373	na
p104	0.00333333	na	0.05	0.0266667	0.0166667	na	0.00333333	0.01	0	na	0	0	0	na	0	0	0.0833333	na	0.01	0.0466667	0.217333	na	0.0158333	0.116583	0.0633333	na	0.08	0.0716667	0.8581	na	0.719943	0.789022	0	na	0.02	0.01	0	na	0.0303367	0.0151683	0.02	na	0.0533333	0.0366667	0.9705	na	0.771197	0.870848	0.00333333
p105	na	0.0233333	na	0.0233333	na	0.0133333	na	0.0133333	na	0	na	0	na	0	na	0	na	0.0366667	na	0.0366667	na	0.124183	na	0.124183	na	0.06	na	0.06	na	0.848857	na	0.848857	na	0.00666667	na	0.00666667	na	0.0133567	na	0.0133567	na	0.0366667	na	0.0366667	na	0.935647	na	0.935647	na
p106	0.00333333	0.00333333	0	0.00222222	0.0233333	0.0333333	0.0266667	0.0277778	0	0	0	0	0	0	0	0	0.00666667	0.00333333	0.01	0.00666667	0.0149767	0.00249333	0.0416433	0.0197044	0.0233333	0.0366667	0.0266667	0.0288889	0.267517	0.100813	0.22379	0.197373	0	0	0	0	0	0	0	0	0.0266667	0.0366667	0.0266667	0.03	0.282497	0.10331	0.265443	0.217083	0.03
p107	0.0202212	0.0233098	0.0506369	0.0313893	0.087625	0.132089	0.0194757	0.0797298	0	0	0	0	0	0	0	0	0.114587	0.0194248	0.00389514	0.0459688	0.374513	0.0413554	0.00815643	0.141341	0.0842548	0.167053	0.0779029	0.109737	0.263549	0.49285	0.396288	0.384229	0.00337019	0	0	0.0011234	0.0111048	0	0	0.00370159	0.107846	0.163168	0.0701126	0.113709	0.656422	0.539287	0.411518	0.535742	0.0505529
p108	0.0333333	na	na	0.0333333	0.0366667	na	na	0.0366667	0	na	na	0	0	na	na	0	0.04	na	na	0.04	0.14826	na	na	0.14826	0.08	na	na	0.08	0.566327	na	na	0.566327	0	na	na	0	0	na	na	0	0.07	na	na	0.07	0.716297	na	na	0.716297	0.05
p109	0.0266667	0.0380951	0.0166667	0.0271428	0.0333333	0.0266666	0.0233333	0.0277777	0	0	0	0	0	0	0	0	0.04	0.0609521	0.03	0.0436507	0.14205	0.456151	0.23586	0.27802	0.08	0.0799997	0.0466667	0.0688888	0.697217	0.244719	0.5267	0.489545	0	0	0.00333333	0.00111111	0	0	0.00332	0.00110667	0.06	0.0647617	0.04	0.0549206	0.822677	0.693327	0.729243	0.748416	0.0266667
p110	0.00666667	0.00333333	0.0266667	0.0122222	0.04	0.0266667	0.07	0.0455556	0	0	0	0	0	0	0	0	0.0433333	0.0433333	0.04	0.0422222	0.22027	0.20331	0.28876	0.237447	0.0866667	0.02	0.113333	0.0733333	0.687853	0.904143	0.419103	0.670367	0.00666667	0.00333333	0.0166667	0.00888889	0.00749333	0.00332333	0.0241767	0.0116644	0.0466667	0.03	0.1	0.0588889	0.909853	0.840477	0.732937	0.827756	0.00333333
p111	na	0.00666667	0.0366667	0.0216667	na	0.0366667	0.00666667	0.0216667	na	0	0	0	na	0	0	0	na	0.0233333	0.0133333	0.0183333	na	0.04499	0.06416	0.054575	na	0.07	0.0933333	0.0816667	na	0.72499	0.666173	0.695582	na	0.00666667	0.0533333	0.03	na	0.01582	0.122493	0.0691567	na	0.0433333	0.0433333	0.0433333	na	0.78753	0.860433	0.823982	na
p112	0.022211	0.0132824	na	0.0177467	0.0370183	0.0177099	na	0.0273641	0	0	na	0	0	0	na	0	0.0592292	0.0619845	na	0.0606068	0.175622	0.458167	na	0.316895	0.085142	0.0531296	na	0.0691358	0.692434	0.250169	na	0.471302	0	0	na	0	0	0	na	0	0.0592292	0.0309922	na	0.0451107	0.869066	0.708421	na	0.788744	0.03
p113	0.0100082	0.0100251	0	0.00667778	0.00333608	0.0033417	0.00333333	0.00333704	0	0.0167085	0.01	0.00890283	0	0	0	0	0.0700577	0.0367587	0.0733333	0.0600499	0.315673	0.232408	0.30863	0.285571	0.0667216	0.0534672	0.06	0.0600629	0.815171	0.827896	0.72337	0.788812	0.0133443	0.033417	0.0233333	0.0233649	0.0783779	0.0709108	0.134187	0.0944918	0.0166804	0.0133668	0.00666667	0.012238	0.976644	0.971071	0.942093	0.963269	0.0100082
p114	0	0.00333333	0.0337099	0.0123477	0.0249215	0.0133333	0.0168549	0.0183699	0	0	0	0	0	0	0	0	0.0311519	0.0366667	0.0505648	0.0394611	0.126022	0.350813	0.151152	0.209329	0.049843	0.04	0.121356	0.0703995	0.139143	0.573327	0.672219	0.461563	0.0124607	0.00666667	0.0337099	0.0176124	0.027532	0.0149967	0.101096	0.0478749	0.0249215	0.0166667	0.0505648	0.0307177	0.292765	0.835833	0.910298	0.679632	0.03
p115	0.00388715	0.01	na	0.00694357	0.0116614	0.02	na	0.0158307	0	0	na	0	0	0	na	0	0.0544201	0.03	na	0.04221	0.161379	0.220407	na	0.190893	0.0583072	0.0533333	na	0.0558203	0.814773	0.854673	na	0.834723	0	0	na	0	0	0	na	0	0.02721	0.03	na	0.028605	0.946062	0.923063	na	0.934563	0.0077743
p116	0.01	0.0166667	0.00404287	0.0102365	0.02	0.08	0.0363858	0.0454619	0.00333333	0	0	0.00111111	0	0	0	0	0.0366667	0.0566667	0.00404287	0.0324587	0.130753	0.111603	0.00198909	0.0814486	0.0333333	0.12	0.0485144	0.0672826	0.676277	0.5039	0.174058	0.451411	0.01	0.00666667	0.00808574	0.0082508	0.0358033	0.00833667	0.0101031	0.018081	0.03	0.0966667	0.0404287	0.0556985	0.742097	0.629743	0.18617	0.519337	0.02
p117	0.00333333	0	0	0.00111111	0.0166667	0.00666667	0.0138948	0.0124094	0	0.00333333	0.00347369	0.00226901	0	0	0	0	0.0433333	0.0466667	0.0243159	0.0381053	0.284117	0.264187	0.185419	0.244574	0.0566667	0.0233333	0.0138948	0.0312983	0.6668	0.860403	0.951358	0.826187	0.00666667	0	0	0.00222222	0.0241333	0	0	0.00804444	0.02	0.01	0.0138948	0.0146316	0.90934	0.954603	0.951358	0.938434	0.0233333
p118	0.0184604	0	0.0133333	0.0105979	0.0369208	0.0333333	0.05	0.0400847	0	0.0166667	0	0.00555556	0	0	0	0	0.0553812	0.0633333	0.0366667	0.0517937	0.315538	0.524153	0.249093	0.362928	0.110762	0.06	0.08	0.0835875	0.616731	0.6973	0.671363	0.661798	0.0184604	0.00333333	0.00333333	0.00837569	0.0276906	0.0424767	0.00333333	0.0245002	0.0553812	0.0333333	0.0633333	0.0506826	0.863042	0.859623	0.78041	0.834359	0.0166667
p119	0.0414936	0.00333333	0.00333333	0.0160534	0.0301772	0.1	0.0233333	0.0511702	0.00377215	0	0	0.00125738	0	0	0	0	0.0528101	0.0233333	0.0133333	0.0298256	0.118845	0.0375767	0.0187667	0.0583962	0.0716708	0.103333	0.0133333	0.0627792	0.34852	0.265793	0.03275	0.215688	0	0	0	0	0	0	0	0	0.0754429	0.103333	0.0266667	0.068481	0.471545	0.307463	0.0515167	0.276842	0.0566667
p120	0	0.0100791	0.00666667	0.00558192	0.0533333	0.0537551	0.0233333	0.0434739	0	0	0	0	0	0	0	0	0.08	0.0369567	0.03	0.0489856	0.367697	0.128283	0.410653	0.302211	0.0766667	0.0839924	0.06	0.073553	0.481043	0.686403	0.676197	0.614548	0.00666667	0	0.01	0.00555556	0.0166667	0	0.0116667	0.00944444	0.0533333	0.0638342	0.04	0.0523892	0.802133	0.814736	0.798557	0.805142	0.0233333
[truncated: 31 more columns]

## Sheet: Global behaviour ratings
participant	cat 1	cat 2	cat 3	avg
p1	1	1	2	1.33333
p2	na	1	1	1
p3	2	na	2	2
p4	2	2	na	2
p5	1	na	1	1
p6	2	na	2	2
p7	2	2	na	2
p8	3	2	2	2.33333
p9	3	1	2	2
p10	na	2	2	2
p11	na	1	2	1.5
p12	3	na	na	3
p13	na	na	2	2
p14	2	1	na	1.5
p15	na	2	na	2
p16	na	na	3	3
p17	2	2	na	2
p18	na	3	na	3
p19	2	na	1	1.5
p20	1	na	na	1
p21	na	na	2	2
p22	na	2	2	2
p23	1	na	na	1
p24	na	2	2	2
p25	2	1	2	1.66667
p26	1	na	1	1
p27	1	na	na	1
p28	1	2	2	1.66667
p29	1	1	na	1
p30	1	1	1	1
p31	2	1	1	1.33333
p32	2	2	3	2.33333
p33	2	2	2	2
p34	2	2	3	2.33333
p35	2	2	2	2
p36	2	2	2	2
p37	na	2	2	2
p38	1	2	2	1.66667
p39	3	na	3	3
p40	na	2	na	2
p41	na	na	2	2
p42	3	1	na	2
p43	1	1	1	1
p44	na	na	1	1
p45	na	1	2	1.5
p46	3	2	3	2.66667
p47	1	1	1	1
p48	2	2	2	2
p49	3	3	3	3
p50	na	2	2	2
p51	1	1	2	1.33333
p52	na	2	3	2.5
p53	2	1	2	1.66667
p54	1	1	2	1.33333
p55	2	2	2	2
p56	na	1	1	1
p57	2	2	2	2
p58	1	2	2	1.66667
p59	2	2	2	2
p60	2	2	2	2
p61	na	1	1	1
p62	na	1	2	1.5
p63	3	3	na	3
p64	2	2	2	2
p65	na	3	na	3
p66	2	2	2	2
p67	1	2	2	1.66667
p68	1	2	1	1.33333
p69	3	3	2	2.66667
p70	2	2	2	2
p71	2	2	2	2
p72	1	1	1	1
p73	2	2	2	2
p74	1	1	1	1
p75	na	2	na	2
p76	2	1	1	1.33333
p77	1	2	2	1.66667
p78	1	1	2	1.33333
p79	1	2	1	1.33333
p80	2	na	2	2
p81	na	2	1	1.5
p82	2	2	2	2
p83	na	na	2	2
p84	1	1	2	1.33333
p85	1	2	2	1.66667
p86	2	2	na	2
p87	1	2	1	1.33333
p88	2	2	2	2
p89	3	3	2	2.66667
p90	2	2	2	2
p91	2	na	na	2
p93	na	2	3	2.5
p94	3	3	3	3
p95	2	3	2	2.33333
p96	2	2	2	2
p97	na	na	1	1
p98	2	na	2	2
p99	na	2	na	2
p100	na	2	2	2
p101	1	2	2	1.66667
p102	1	1	na	1
p103	na	1	2	1.5
p104	1	na	1	1
p105	na	1	na	1
p106	3	3	3	3
p107	2	2	2	2
p108	2	na	na	2
p109	1	2	na	1.5
p110	3	2	3	2.66667
p111	na	2	1	1.5
p112	2	2	na	2
p113	1	1	1	1
p114	3	2	1	2
p115	2	2	1	1.66667
p116	2	3	3	2.66667
p117	2	2	2	2
p118	2	1	2	1.66667
p119	3	3	3	3
p120	2	2	2	2

## Sheet:  ICC2 results
variable	ICC2	F	df1	df2	p-value	lower bound	upper bound
init_contact	0.94	50	19	38	3.7e-21	0.88	0.97
resp_contact	0.99	204	19	38	2.1e-32	0.97	0.99
touches_G_freq	0.94	57	19	38	3.2e-22	0.87	0.97
touches_G_dur	0.92	44	19	38	3.3e-20	0.86	0.96
touches_Y_freq	0.88	22	19	38	5.3e-15	0.79	0.94
touches_Y_dur	0.99	360	19	38	4.8e-37	0.97	0.99
touches_R_freq	0.75	9.9	19	38	1.8e-09	0.59	0.86
touches_R_dur	0.5	4	19	38	1.2e-04	0.28	0.71
touches_freq	0.98	173	19	38	4.4e-31	0.95	0.99
touches_dur	0.99	565	19	38	9.7e-41	0.99	1
offers_hand	0.98	129	19	38	1.1e-28	0.96	0.99
talk	0.95	60	19	38	1.5e-22	0.9	0.97
play_freq	0.98	164	19	38	1.2e-30	0.97	0.99
play_dur	0.99	514	19	38	5.7e-40	0.99	1
passive_freq	0.92	39	19	38	3.2e-19	0.86	0.96
passive_dur	0.97	92	19	38	5.9e-26	0.94	0.98
dis_doesnt_retract	0.87	21	19	38	1.6e-14	0.77	0.93
dis_retract	0.77	12	19	38	1.0e-10	0.61	0.88
human_handling_score	0.91	32	19	38	8.4e-18	0.85	0.96

## Sheet: PCA output
	RC1	RC3	RC2	RC4	RC6	RC7	RC5
init_contact	-0.275786	0.331523	0.69066	-0.0212339	0.14926	-0.0205825	-0.0641071
resp_contact	0.771719	-0.212004	0.378216	-0.00476047	0.178188	-0.0729074	-0.164701
hold_freq	-0.0218683	-0.0984475	-0.0944747	0.261174	-0.205555	0.101899	0.77053
hold_dur	-0.0610216	-0.159974	0.134895	-0.114052	0.213851	-0.128829	0.799761
touches_G_freq	0.0119248	-0.138579	0.279443	-0.0186303	0.00992764	0.843849	-0.0162225
touches_G_dur	-0.198619	-0.124248	-0.189171	-0.00923246	0.0262919	0.884554	-0.0055219
touches_Y_freq	0.101038	-0.190958	0.67176	0.204403	0.453625	0.182191	0.0503884
touches_Y_dur	-0.462005	-0.699765	0.113362	0.149092	-0.223422	-0.129518	0.0940281
touches_R_freq	-0.08695	-0.045174	0.0223101	0.95092	-0.0253507	-0.0127618	0.00811105
touches_R_dur	-0.06904	-0.022899	0.0228091	0.96345	0.0476906	0.00612122	0.105421
touches_freq	0.150033	0.0106676	0.291761	0.0521184	0.828687	0.0845707	0.0275596
touches_dur	-0.474344	-0.672369	0.0281037	0.141664	-0.310425	0.340542	0.0221149
offers_hand	0.133738	0.083341	-0.00430928	-0.0346745	0.879404	-0.0536383	-0.0214199
talk	-0.105059	-0.0101647	0.351742	-0.266151	-0.243842	0.176313	0.206641
play_freq	-0.0501005	0.830342	0.271941	0.0576028	-0.0287516	-0.126482	-0.116283
play_dur	-0.130638	0.864949	0.0518893	-0.0153361	-0.088779	-0.149572	-0.0897869
passive_freq	0.907769	0.10039	-0.0302107	-0.0927637	0.101557	-0.0451936	0.0289237
passive_dur	0.824141	0.213038	-0.236286	-0.0556099	0.0432828	-0.11274	0.0838743
dis_doesnt_retract	0.587803	-0.256039	0.31485	0.0168768	0.141982	-0.0362045	-0.276284
dis_retract	0.399161	0.213615	0.697117	0.00241624	0.0659688	-0.0495649	0.0345041
Eigenvalues	3.26	2.82	2.15	2.09	2.06	1.79	1.44
Proportion Var	0.16	0.14	0.11	0.1	0.1	0.09	0.07
Cumulative Var	0.16	0.3	0.41	0.52	0.62	0.71	0.78

## Sheet: PC weighted scores
	RC1	RC3	RC2	RC4	RC6	RC7	RC5
p1	0.294367	0.274368	-0.860477	1.97025	0.0914969	-0.6535	-0.548212
p2	-1.46268	0.226559	0.146815	-0.501161	-0.818188	-0.279162	-0.433846
p3	-0.805343	-0.862528	-0.654456	-0.416403	0.268306	-1.02188	-0.411912
p4	-0.764541	1.78165	0.43031	-0.527882	-0.500335	0.640832	-0.290909
p5	-0.0547077	-0.443801	2.06473	2.38902	0.860697	-0.974986	-0.870519
p6	-0.431466	-0.261145	-0.908674	-0.28545	0.00415592	0.0219759	0.0638481
p7	0.536701	0.710774	2.51615	-0.258647	-0.733968	0.210757	-0.912723
p8	-0.32573	2.54992	0.0334977	0.800305	-0.82159	-1.40711	-0.0731951
p9	1.03135	0.307262	-1.25532	-0.0884054	-0.614082	0.980813	-0.0119424
p10	-0.537274	0.298331	2.946	-0.633302	-0.569478	1.50072	-0.0547866
p11	-1.46428	1.7407	1.01393	-0.0462727	-0.182861	-0.916044	-0.202852
p12	0.798112	0.735179	-1.04944	1.41915	0.862963	-0.487136	-0.993681
p13	-0.556567	-0.128617	-0.465298	-0.479664	0.493177	-1.65351	-0.453361
p14	-0.185404	-0.546641	-0.486495	-0.622414	-0.106016	0.0851362	-0.470319
p15	0.1485	-0.669648	0.760108	0.281393	1.11954	-0.739676	-0.329001
p16	-0.879017	0.464421	0.608182	-0.48283	1.3168	0.960562	1.44316
p17	0.0785231	-0.0490069	-0.435193	-0.150333	0.0691345	0.9587	-0.284404
p18	0.578898	-0.65135	0.311729	-0.743843	0.241854	1.6988	-0.401298
p19	-0.749047	-0.0784927	-2.38169	-0.559988	-0.109103	1.84144	-0.323294
p20	-0.596583	3.01808	-1.01946	-0.573663	-0.151811	-0.351395	0.253693
p21	1.53362	-0.230724	0.384674	-0.711745	-0.387581	-0.913876	0.267191
p22	0.582276	-0.297307	0.639721	-1.00885	0.757142	-0.838923	0.16905
p23	-0.537095	-0.781996	-0.26948	-0.849784	-0.0901094	2.03288	3.44828
p24	1.17212	0.398601	-0.489393	1.47977	0.607806	0.118058	-0.423617
p25	0.247816	-0.517583	0.823465	-0.176904	-0.0465132	-0.670571	-0.400646
p26	-1.08498	-0.414694	0.323455	-0.131086	-0.383399	1.52214	-0.528159
p27	-1.17778	3.34119	-0.758327	-0.517055	0.747505	-1.15188	-0.231791
p28	0.475597	-0.430978	-1.44693	1.00912	-0.532879	-0.311288	1.43574
p29	-0.305525	0.476995	0.632651	-0.725537	0.10925	-0.708634	0.0469493
p30	-1.0537	0.00279015	0.235322	0.696898	-1.02688	0.209725	0.714244
p31	-1.34173	-0.322946	0.425935	0.220714	-0.261106	0.698705	-0.223755
p32	-0.0972594	1.11784	-0.966017	0.207342	-0.419092	-0.746506	-0.54193
p33	-0.928735	1.435	-0.952429	-0.579267	-0.359531	0.0719996	-0.192024
p34	1.58992	-1.04205	-0.211116	0.0230916	0.674267	-0.373771	-0.76248
p35	0.400938	-0.584572	-0.53957	0.381265	0.383946	-0.332404	-0.733986
p36	1.60167	-0.414329	-0.131612	-0.583765	0.701113	-0.652999	-0.142211
p37	1.22305	-0.496258	1.31553	-0.561768	-0.0466333	1.01903	-0.380886
p38	-0.36365	0.229054	-0.811859	-0.524549	0.0202646	-1.45339	-0.4077
p39	1.7034	1.21028	-0.559732	-0.453569	-0.546924	-0.265169	0.299983
p40	-0.163476	-0.965563	0.877808	-0.317759	-0.843002	1.52758	-0.19256
p41	-0.544535	1.39595	1.31816	3.72903	0.103352	-0.5066	-0.798038
p42	-0.735908	-0.36407	-0.462371	-1.34175	-0.570399	-1.65107	4.80003
p43	-1.00012	-0.56851	-0.50244	-0.559843	0.118859	-0.62872	-0.437045
p44	-1.34962	-1.34427	-0.652379	-0.711955	-0.67003	-0.591035	-0.199823
p45	-1.01813	2.75485	0.770364	-0.577721	-0.721791	-1.202	0.0192611
p46	1.72569	-0.85437	0.171841	-0.317066	-0.167445	-1.71966	2.52157
p47	-0.663998	-0.965802	1.84053	-1.02526	-0.0397357	-1.78275	4.98577
p48	0.0374954	-0.874273	-0.437941	-0.538753	-0.383609	-1.46381	0.206955
p49	3.24795	0.261109	-1.10011	-0.346667	0.226798	-0.0962523	0.208498
p50	-0.601922	0.609596	0.277988	-0.329616	-0.276524	-0.0641529	-0.387237
p51	0.736359	0.207575	-0.607285	2.57496	-0.26727	0.294115	0.0309372
p52	1.59421	1.65845	0.827798	-0.45386	-1.1075	1.46893	1.09665
p53	0.460143	-1.43494	0.860101	-0.389746	-0.375478	-0.810101	-0.481191
p54	1.66855	-0.654531	-0.601189	-0.259063	-0.662534	0.510228	-0.0252508
p55	0.145266	-1.12938	0.688093	-0.101221	-0.384638	-0.840447	-0.497361
p56	-0.729961	-0.614304	1.24781	-0.713942	0.860783	-0.930455	-0.513181
p57	-0.236085	1.1446	-0.23294	-0.351758	-0.793717	0.298894	-0.231955
p58	-0.457343	-0.567051	0.114695	-0.373856	-0.169722	1.2126	-0.269288
p59	1.15842	2.38981	1.15806	0.578969	1.76967	0.169666	0.0892191
p60	2.13879	0.7787	-1.34662	-0.318767	0.158108	1.15199	0.00507989
p61	-2.04701	0.126334	-1.58303	0.166731	6.66393	0.732453	-0.100165
p62	-1.14554	-0.292367	-0.599734	-0.775407	-0.434499	-1.7121	-0.287055
p63	-0.133997	-0.316021	-1.27333	-0.633678	0.690613	-0.96686	-0.48734
p64	0.504815	-1.38155	0.273726	-0.456439	-0.31719	-0.340006	-0.638192
p65	0.246952	-0.64641	-0.76924	-0.783393	-0.160975	2.43708	-0.600521
p66	0.445362	-1.12444	-1.09969	-0.368857	-0.365478	0.726083	-0.591472
p67	1.09958	0.834198	-1.81957	-0.606198	-0.0457922	-0.0049514	0.248927
p68	-0.184225	0.403405	0.545519	-0.0614345	0.482802	1.26558	-0.0992224
p69	1.01538	1.93636	-0.491747	-0.599587	-0.724388	-0.360372	0.333381
p70	-0.72271	0.0735875	-0.398859	-0.451993	0.307868	0.775158	-0.686708
p71	1.32922	-0.0406398	0.433955	-0.176871	2.45792	1.44714	0.318047
p72	-1.05949	-0.0161058	-0.666219	-0.184765	-0.154878	1.90385	-0.336422
p73	3.08921	-0.512742	2.4667	-0.445423	-0.635721	0.105474	-0.180801
p74	-0.383743	0.359362	-0.974441	-0.451831	-0.433854	1.61303	1.7822
p75	-1.31791	0.563376	1.58804	-0.780465	0.660413	-0.311686	-0.196381
p76	0.0382291	0.59736	-0.886198	-0.40571	-0.0825032	-0.331817	-0.196807
p77	0.293538	-0.602946	0.268868	3.53594	-0.463636	-1.02749	0.218967
p78	-0.882445	0.874783	0.679021	0.0179556	0.524198	0.0811098	-0.757038
p79	0.140071	0.696337	0.805603	-0.832429	-0.0722643	0.146064	0.20153
p80	-0.208694	1.91305	-0.451572	0.195477	0.204158	-0.349368	0.358233
p81	0.0837817	0.643471	-0.608073	0.238211	0.448087	1.23562	0.361547
p82	1.10164	0.13482	1.70982	-0.0354858	-0.288821	-0.675977	-0.345071
p83	-0.943684	0.00693999	1.06544	0.00336203	-0.234019	1.1572	-0.188305
p84	-1.12963	-0.355846	0.202405	-0.339605	-0.531699	-0.501077	-0.300441
p85	-0.462264	-0.456743	-0.720011	1.325	-0.343592	0.911218	-0.726966
p86	-0.885783	0.649083	-0.377163	-0.138067	0.352018	0.443785	-0.756157
p87	-0.446721	0.0965673	1.32153	-0.29807	-0.52284	1.4401	-0.11265
p88	0.477517	-0.177226	0.693042	-0.112522	-0.0754577	2.47451	-0.51998
p89	0.682306	-1.37452	0.231782	-0.13262	-0.194267	-0.447354	-0.703884
p90	1.27522	1.85491	0.689577	-0.455713	-0.636686	0.413923	0.464689
p91	0.196832	1.29229	2.65929	-0.528615	-0.268018	0.134393	-0.297263
p93	0.406811	0.181418	-1.58151	-0.696579	-0.753314	-1.58192	0.157825
p94	1.644	-0.969004	-0.206773	-0.294435	0.538247	-1.29503	-0.783659
p95	1.98628	0.0270681	-0.727516	-0.112917	0.467704	-0.236431	-0.317198
p96	-0.0477639	-1.19521	1.40247	1.16587	5.46785	-0.156586	2.46556
p97	-1.24573	-1.65649	-0.282707	-0.804072	-1.0552	-1.87912	-0.318569
p98	-0.315705	-0.675375	0.14133	1.11588	-0.355018	-0.845236	0.0405235
p99	-1.02399	-0.959321	-1.3897	-0.397791	-0.406654	0.737582	-0.525401
p100	0.256555	-0.792681	-0.238959	-0.129184	-0.184927	0.414012	-0.666133
p101	-0.411391	-0.459017	-0.0623704	-0.213714	-0.0277162	-1.02463	-0.38674
p102	-1.04928	-0.419999	-0.269368	-0.056504	-0.641577	0.484231	-0.206629
p103	-0.386795	-1.40857	0.239662	-0.634137	-0.362787	-0.589054	-0.602011
p104	-1.29638	-0.580984	0.228697	0.85725	-0.587893	-0.396199	-0.652387
p105	-1.39056	-1.08645	0.0308183	0.286718	-0.628069	-0.595948	-0.499701
p106	1.31178	0.362943	-2.31232	-0.416077	0.571283	-1.32269	-0.0150824
p107	0.767515	-1.00989	1.80944	-0.446504	0.354809	0.0250259	-0.820215
p108	-0.888963	0.00340597	1.19635	-0.685194	0.312009	-0.197848	-0.495639
p109	-0.387626	-0.218402	0.402649	-0.596281	-0.272379	0.655993	-0.154433
p110	0.0778192	-1.56274	-0.112041	0.76094	-0.218214	-0.01341	-1.34175
p111	-0.601039	-0.464968	0.247561	3.7939	-0.824121	-1.08681	-0.505364
p112	-0.409137	-0.581578	-0.64191	-0.547456	0.11705	1.21138	-0.525921
p113	-0.487372	-0.0969625	-0.534289	4.29046	-1.92635	1.66464	3.57944
p114	-0.277081	-0.122734	-0.640003	1.95504	-0.165122	0.391962	-0.163379
p115	-1.05356	-1.18698	-0.386252	-0.611699	-0.585341	-0.115794	-0.389409
p116	1.48845	-0.346578	-0.896363	0.824384	-0.139464	-0.381275	0.152955
p117	-1.09078	-0.913712	-0.868779	-0.226759	-0.958201	0.206199	0.646095
p118	-0.167289	-0.773034	-0.342438	1.3119	-0.491546	1.29292	1.52248
p119	0.606458	0.183618	-0.16895	-0.429985	0.730427	-0.648589	-0.0905601
p120	0.213429	-0.994331	-0.121365	-0.029108	-0.206424	0.852498	-0.321107

## Sheet: Dataset for glms
participant	age	live with cats	years living with cats	different cats lived with	work expereince	experience rating	negative exp	agreeableness	extroversion	conscientiousness	openness	neuroticism	RC1	RC3	RC2	RC4	RC6	RC7	RC5	human_handling
p1	18-25	no	17	4	no	10	no	43	#VALUE!	34	40	15	0.294367	0.274368	-0.860477	1.97025	0.0914969	-0.6535	-0.548212	1.33333
p2	26-35	yes	23	11	no	10	no	32	16	32	42	29	-1.46268	0.226559	0.146815	-0.501161	-0.818188	-0.279162	-0.433846	1
p3	26-35	no	23	6	yes	9	no	40	29	28	34	29	-0.805343	-0.862528	-0.654456	-0.416403	0.268306	-1.02188	-0.411912	2
p4	26-35	yes	22	3	no	9	yes	34	29	33	47	30	-0.764541	1.78165	0.43031	-0.527882	-0.500335	0.640832	-0.290909	2
p5	26-35	yes	28	5	yes	10	no	43	30	43	38	19	-0.0547077	-0.443801	2.06473	2.38902	0.860697	-0.974986	-0.870519	1
p6	56-75	no	7	0	yes	8	yes	29	22	33	30	19	-0.431466	-0.261145	-0.908674	-0.28545	0.00415592	0.0219759	0.0638481	2
p7	26-35	yes	25	56	no	9	no	38	29	37	33	25	0.536701	0.710774	2.51615	-0.258647	-0.733968	0.210757	-0.912723	2
p8	36-45	no	2	1	yes	6	no	38	28	39	37	19	-0.32573	2.54992	0.0334977	0.800305	-0.82159	-1.40711	-0.0731951	2.33333
p9	56-75	yes	24	2	yes	8	no	35	28	36	32	29	1.03135	0.307262	-1.25532	-0.0884054	-0.614082	0.980813	-0.0119424	2
p10	46-55	yes	40	12	no	9	no	41	39	43	37	20	-0.537274	0.298331	2.946	-0.633302	-0.569478	1.50072	-0.0547866	2
p11	56-75	yes	40	14	yes	10	no	40	32	37	33	15	-1.46428	1.7407	1.01393	-0.0462727	-0.182861	-0.916044	-0.202852	1.5
p12	26-35	yes	26	8	yes	9	yes	33	22	33	38	17	0.798112	0.735179	-1.04944	1.41915	0.862963	-0.487136	-0.993681	3
p13	26-35	no	5	2	no	7	no	32	15	32	32	25	-0.556567	-0.128617	-0.465298	-0.479664	0.493177	-1.65351	-0.453361	2
p14	56-75	no	64	10	no	9	no	42	28	39	45	14	-0.185404	-0.546641	-0.486495	-0.622414	-0.106016	0.0851362	-0.470319	1.5
p15	36-45	no	21	10	no	6	yes	29	22	26	43	28	0.1485	-0.669648	0.760108	0.281393	1.11954	-0.739676	-0.329001	2
p16	26-35	yes	26	3	no	8	no	41	26	39	46	23	-0.879017	0.464421	0.608182	-0.48283	1.3168	0.960562	1.44316	3
p17	46-55	yes	17	3	no	8	no	34	23	32	33	15	0.0785231	-0.0490069	-0.435193	-0.150333	0.0691345	0.9587	-0.284404	2
p18	46-55	yes	10	3	no	8	no	39	26	37	27	15	0.578898	-0.65135	0.311729	-0.743843	0.241854	1.6988	-0.401298	3
p19	46-55	yes	26	6	no	9	yes	42	36	33	44	16	-0.749047	-0.0784927	-2.38169	-0.559988	-0.109103	1.84144	-0.323294	1.5
p20	36-45	yes	1	1	no	9	no	32	18	27	28	16	-0.596583	3.01808	-1.01946	-0.573663	-0.151811	-0.351395	0.253693	1
p21	36-45	yes	1	1	no	6	no	27	25	29	34	38	1.53362	-0.230724	0.384674	-0.711745	-0.387581	-0.913876	0.267191	2
p22	46-55	yes	44	16	no	7	no	33	37	36	40	17	0.582276	-0.297307	0.639721	-1.00885	0.757142	-0.838923	0.16905	2
p23	26-35	no	15	2	yes	8	no	43	25	41	34	24	-0.537095	-0.781996	-0.26948	-0.849784	-0.0901094	2.03288	3.44828	1
p24	36-45	yes	19	3	no	8	no	31	17	31	48	21	1.17212	0.398601	-0.489393	1.47977	0.607806	0.118058	-0.423617	2
p25	18-25	no	16	1	no	8	no	40	26	43	39	25	0.247816	-0.517583	0.823465	-0.176904	-0.0465132	-0.670571	-0.400646	1.66667
p26	36-45	yes	20	4	yes	8	no	30	26	31	36	30	-1.08498	-0.414694	0.323455	-0.131086	-0.383399	1.52214	-0.528159	1
p27	46-55	no	35	7	no	8	no	27	24	40	40	20	-1.17778	3.34119	-0.758327	-0.517055	0.747505	-1.15188	-0.231791	1
p28	26-35	yes	6	4	no	8	no	24	17	36	39	29	0.475597	-0.430978	-1.44693	1.00912	-0.532879	-0.311288	1.43574	1.66667
p29	56-75	yes	68	30	yes	8	no	44	25	36	43	9	-0.305525	0.476995	0.632651	-0.725537	0.10925	-0.708634	0.0469493	1
p30	56-75	no	45	6	no	9	no	42	32	45	41	22	-1.0537	0.00279015	0.235322	0.696898	-1.02688	0.209725	0.714244	1
p31	26-35	yes	20	8	no	9	no	40	30	37	33	29	-1.34173	-0.322946	0.425935	0.220714	-0.261106	0.698705	-0.223755	1.33333
p32	26-35	yes	28	20	yes	8	yes	32	23	27	29	22	-0.0972594	1.11784	-0.966017	0.207342	-0.419092	-0.746506	-0.54193	2.33333
p33	36-45	yes	36	9	yes	10	no	44	35	38	44	19	-0.928735	1.435	-0.952429	-0.579267	-0.359531	0.0719996	-0.192024	2
p34	36-45	yes	40	21	yes	10	no	31	19	37	40	29	1.58992	-1.04205	-0.211116	0.0230916	0.674267	-0.373771	-0.76248	2.33333
p35	26-35	yes	8	3	yes	8	no	39	32	34	37	24	0.400938	-0.584572	-0.53957	0.381265	0.383946	-0.332404	-0.733986	2
p36	36-45	yes	6	3	yes	8	no	37	34	37	39	18	1.60167	-0.414329	-0.131612	-0.583765	0.701113	-0.652999	-0.142211	2
p37	36-45	yes	20	6	yes	9	no	29	24	38	29	28	1.22305	-0.496258	1.31553	-0.561768	-0.0466333	1.01903	-0.380886	2
p38	26-35	no	2	2	no	9	no	35	25	34	41	27	-0.36365	0.229054	-0.811859	-0.524549	0.0202646	-1.45339	-0.4077	1.66667
p39	46-55	yes	20	12	no	6	no	25	18	26	25	23	1.7034	1.21028	-0.559732	-0.453569	-0.546924	-0.265169	0.299983	3
p40	46-55	yes	47	7	no	8	no	34	15	32	38	30	-0.163476	-0.965563	0.877808	-0.317759	-0.843002	1.52758	-0.19256	2
p41	36-45	yes	23	2	yes	8	no	31	22	33	45	27	-0.544535	1.39595	1.31816	3.72903	0.103352	-0.5066	-0.798038	2
p42	56-75	yes	46	11	no	8	yes	29	25	33	28	30	-0.735908	-0.36407	-0.462371	-1.34175	-0.570399	-1.65107	4.80003	2
p43	26-35	no	20	6	yes	8	no	34	19	39	29	29	-1.00012	-0.56851	-0.50244	-0.559843	0.118859	-0.62872	-0.437045	1
p44	46-55	yes	51	10	no	10	no	41	39	43	42	18	-1.34962	-1.34427	-0.652379	-0.711955	-0.67003	-0.591035	-0.199823	1
p45	46-55	yes	13	1	no	8	no	41	26	29	38	17	-1.01813	2.75485	0.770364	-0.577721	-0.721791	-1.202	0.0192611	1.5
p46	56-75	yes	3	2	no	6	no	24	23	36	40	20	1.72569	-0.85437	0.171841	-0.317066	-0.167445	-1.71966	2.52157	2.66667
p47	56-75	yes	20	4	no	8	no	42	26	35	31	27	-0.663998	-0.965802	1.84053	-1.02526	-0.0397357	-1.78275	4.98577	1
p48	18-25	yes	13	1	yes	8	no	32	18	39	37	30	0.0374954	-0.874273	-0.437941	-0.538753	-0.383609	-1.46381	0.206955	2
p49	36-45	yes	12	3	no	8	no	35	33	32	40	24	3.24795	0.261109	-1.10011	-0.346667	0.226798	-0.0962523	0.208498	3
p50	46-55	yes	14	6	no	8	yes	39	27	34	37	19	-0.601922	0.609596	0.277988	-0.329616	-0.276524	-0.0641529	-0.387237	2
p51	36-45	yes	20	5	no	8	no	33	26	37	35	27	0.736359	0.207575	-0.607285	2.57496	-0.26727	0.294115	0.0309372	1.33333
p52	56-75	yes	54	10	no	10	no	45	40	43	33	8	1.59421	1.65845	0.827798	-0.45386	-1.1075	1.46893	1.09665	2.5
p53	36-45	yes	42	6	yes	9	no	38	29	41	33	22	0.460143	-1.43494	0.860101	-0.389746	-0.375478	-0.810101	-0.481191	1.66667
p54	26-35	no	24	3	no	10	yes	35	31	27	46	21	1.66855	-0.654531	-0.601189	-0.259063	-0.662534	0.510228	-0.0252508	1.33333
p55	18-25	yes	21	8	yes	10	no	42	32	41	33	22	0.145266	-1.12938	0.688093	-0.101221	-0.384638	-0.840447	-0.497361	2
p56	26-35	no	21	3	no	8	no	31	19	33	47	24	-0.729961	-0.614304	1.24781	-0.713942	0.860783	-0.930455	-0.513181	1
p57	46-55	yes	40	3	no	8	no	39	27	45	40	23	-0.236085	1.1446	-0.23294	-0.351758	-0.793717	0.298894	-0.231955	2
p58	56-75	no	12	2	no	8	no	36	31	41	49	14	-0.457343	-0.567051	0.114695	-0.373856	-0.169722	1.2126	-0.269288	1.66667
p59	46-55	no	20	5	no	8	yes	40	29	41	40	21	1.15842	2.38981	1.15806	0.578969	1.76967	0.169666	0.0892191	2
p60	56-75	no	15	2	yes	6	no	33	26	35	35	18	2.13879	0.7787	-1.34662	-0.318767	0.158108	1.15199	0.00507989	2
p61	46-55	yes	35	8	no	7	no	33	25	36	30	28	-2.04701	0.126334	-1.58303	0.166731	6.66393	0.732453	-0.100165	1
p62	36-45	no	0	0	no	2	no	30	11	43	38	34	-1.14554	-0.292367	-0.599734	-0.775407	-0.434499	-1.7121	-0.287055	1.5
p63	36-45	yes	30	5	yes	8	no	40	18	36	35	26	-0.133997	-0.316021	-1.27333	-0.633678	0.690613	-0.96686	-0.48734	3
p64	26-35	no	21	8	yes	8	no	29	30	41	42	26	0.504815	-1.38155	0.273726	-0.456439	-0.31719	-0.340006	-0.638192	2
p65	56-75	no	20	3	yes	8	no	45	23	41	31	23	0.246952	-0.64641	-0.76924	-0.783393	-0.160975	2.43708	-0.600521	3
p66	18-25	no	14	4	yes	8	no	36	20	32	43	29	0.445362	-1.12444	-1.09969	-0.368857	-0.365478	0.726083	-0.591472	2
p67	26-35	no	0	0	no	7	no	40	24	38	41	27	1.09958	0.834198	-1.81957	-0.606198	-0.0457922	-0.0049514	0.248927	1.66667
p68	36-45	no	32	3	yes	10	yes	43	32	42	39	21	-0.184225	0.403405	0.545519	-0.0614345	0.482802	1.26558	-0.0992224	1.33333
p69	46-55	yes	51	110	yes	10	yes	31	23	39	40	31	1.01538	1.93636	-0.491747	-0.599587	-0.724388	-0.360372	0.333381	2.66667
p70	26-35	no	0	0	no	5	no	36	26	28	38	20	-0.72271	0.0735875	-0.398859	-0.451993	0.307868	0.775158	-0.686708	2
p71	18-25	yes	24	5	yes	10	no	39	29	43	36	21	1.32922	-0.0406398	0.433955	-0.176871	2.45792	1.44714	0.318047	2
p72	46-55	no	15	4	no	8	no	28	23	35	35	32	-1.05949	-0.0161058	-0.666219	-0.184765	-0.154878	1.90385	-0.336422	1
p73	36-45	yes	30	8	yes	8	no	34	21	38	36	21	3.08921	-0.512742	2.4667	-0.445423	-0.635721	0.105474	-0.180801	2
p74	56-75	yes	60	12	no	9	no	43	30	35	33	14	-0.383743	0.359362	-0.974441	-0.451831	-0.433854	1.61303	1.7822	1
p75	18-25	no	24	3	no	9	yes	34	27	22	42	33	-1.31791	0.563376	1.58804	-0.780465	0.660413	-0.311686	-0.196381	2
p76	26-35	yes	12	4	yes	9	no	30	18	31	42	33	0.0382291	0.59736	-0.886198	-0.40571	-0.0825032	-0.331817	-0.196807	1.33333
p77	56-75	no	40	5	yes	9	yes	33	14	34	30	17	0.293538	-0.602946	0.268868	3.53594	-0.463636	-1.02749	0.218967	1.66667
p78	26-35	yes	24	5	no	9	no	37	26	42	31	21	-0.882445	0.874783	0.679021	0.0179556	0.524198	0.0811098	-0.757038	1.33333
p79	56-75	yes	40	12	no	9	no	36	28	32	42	23	0.140071	0.696337	0.805603	-0.832429	-0.0722643	0.146064	0.20153	1.33333
p80	18-25	no	0	0	no	7	no	38	18	29	37	28	-0.208694	1.91305	-0.451572	0.195477	0.204158	-0.349368	0.358233	2
p81	36-45	no	0	0	no	8	no	30	28	30	39	12	0.0837817	0.643471	-0.608073	0.238211	0.448087	1.23562	0.361547	1.5
p82	36-45	no	0	0	yes	6	yes	36	31	32	40	22	1.10164	0.13482	1.70982	-0.0354858	-0.288821	-0.675977	-0.345071	2
p83	36-45	no	12	1	no	9	no	40	36	26	49	30	-0.943684	0.00693999	1.06544	0.00336203	-0.234019	1.1572	-0.188305	2
p84	46-55	yes	40	11	no	10	no	37	36	30	38	23	-1.12963	-0.355846	0.202405	-0.339605	-0.531699	-0.501077	-0.300441	1.33333
p85	26-35	no	0	0	yes	8	yes	38	31	34	45	40	-0.462264	-0.456743	-0.720011	1.325	-0.343592	0.911218	-0.726966	1.66667
p86	26-35	no	12	1	yes	8	no	34	17	32	37	26	-0.885783	0.649083	-0.377163	-0.138067	0.352018	0.443785	-0.756157	2
p87	46-55	yes	31	11	yes	6	yes	31	38	36	36	22	-0.446721	0.0965673	1.32153	-0.29807	-0.52284	1.4401	-0.11265	1.33333
p88	56-75	no	20	5	no	10	no	39	19	42	37	20	0.477517	-0.177226	0.693042	-0.112522	-0.0754577	2.47451	-0.51998	2
p89	26-35	no	12	1	yes	6	yes	40	25	24	23	32	0.682306	-1.37452	0.231782	-0.13262	-0.194267	-0.447354	-0.703884	2.66667
p90	46-55	yes	31	7	yes	10	no	42	37	33	39	22	1.27522	1.85491	0.689577	-0.455713	-0.636686	0.413923	0.464689	2
p91	18-25	no	22	4	no	10	no	42	28	44	28	30	0.196832	1.29229	2.65929	-0.528615	-0.268018	0.134393	-0.297263	2
p93	36-45	no	0	0	yes	6	no	43	25	41	44	20	0.406811	0.181418	-1.58151	-0.696579	-0.753314	-1.58192	0.157825	2.5
p94	26-35	no	1	3	no	8	no	21	31	33	18	19	1.644	-0.969004	-0.206773	-0.294435	0.538247	-1.29503	-0.783659	3
p95	36-45	yes	8	3	yes	9	yes	39	31	42	43	23	1.98628	0.0270681	-0.727516	-0.112917	0.467704	-0.236431	-0.317198	2.33333
p96	36-45	no	20	5	yes	9	no	41	32	41	39	14	-0.0477639	-1.19521	1.40247	1.16587	5.46785	-0.156586	2.46556	2
p97	26-35	yes	28	7	no	7	no	38	35	37	40	26	-1.24573	-1.65649	-0.282707	-0.804072	-1.0552	-1.87912	-0.318569	1
p98	36-45	no	2	1	yes	7	no	27	14	22	37	23	-0.315705	-0.675375	0.14133	1.11588	-0.355018	-0.845236	0.0405235	2
p99	36-45	no	12	4	no	9	yes	28	17	26	43	22	-1.02399	-0.959321	-1.3897	-0.397791	-0.406654	0.737582	-0.525401	2
p100	46-55	yes	40	7	no	10	yes	44	25	41	37	18	0.256555	-0.792681	-0.238959	-0.129184	-0.184927	0.414012	-0.666133	2
p101	36-45	no	20	5	yes	8	no	31	16	27	32	35	-0.411391	-0.459017	-0.0623704	-0.213714	-0.0277162	-1.02463	-0.38674	1.66667
p102	36-45	no	35	4	yes	9	yes	36	32	38	28	22	-1.04928	-0.419999	-0.269368	-0.056504	-0.641577	0.484231	-0.206629	1
p103	46-55	no	34	10	no	8	no	42	22	27	41	22	-0.386795	-1.40857	0.239662	-0.634137	-0.362787	-0.589054	-0.602011	1.5
p104	18-25	no	18	13	no	9	no	44	23	37	37	20	-1.29638	-0.580984	0.228697	0.85725	-0.587893	-0.396199	-0.652387	1
p105	18-25	yes	24	3	yes	8	no	34	29	36	31	22	-1.39056	-1.08645	0.0308183	0.286718	-0.628069	-0.595948	-0.499701	1
p106	26-35	no	0	0	no	4	yes	36	16	39	30	28	1.31178	0.362943	-2.31232	-0.416077	0.571283	-1.32269	-0.0150824	3
p107	46-55	yes	47	6	no	9	no	39	25	36	35	24	0.767515	-1.00989	1.80944	-0.446504	0.354809	0.0250259	-0.820215	2
p108	46-55	yes	48	15	no	8	no	45	25	37	28	22	-0.888963	0.00340597	1.19635	-0.685194	0.312009	-0.197848	-0.495639	2
p109	36-45	yes	8	5	no	9	no	22	26	20	28	32	-0.387626	-0.218402	0.402649	-0.596281	-0.272379	0.655993	-0.154433	1.5
p110	26-35	no	23	4	no	9	yes	40	22	31	47	26	0.0778192	-1.56274	-0.112041	0.76094	-0.218214	-0.01341	-1.34175	2.66667
p111	26-35	yes	21	7	no	9	no	29	27	31	39	28	-0.601039	-0.464968	0.247561	3.7939	-0.824121	-1.08681	-0.505364	1.5
p112	26-35	no	18	10	no	9	no	29	27	39	45	25	-0.409137	-0.581578	-0.64191	-0.547456	0.11705	1.21138	-0.525921	2
p113	56-75	no	54	11	no	9	no	27	16	35	29	27	-0.487372	-0.0969625	-0.534289	4.29046	-1.92635	1.66464	3.57944	1
p114	26-35	yes	26	6	yes	9	yes	31	27	17	48	27	-0.277081	-0.122734	-0.640003	1.95504	-0.165122	0.391962	-0.163379	2
p115	26-35	yes	32	6	no	9	no	35	22	29	31	26	-1.05356	-1.18698	-0.386252	-0.611699	-0.585341	-0.115794	-0.389409	1.66667
p116	26-35	no	0	0	yes	7	no	38	28	31	40	25	1.48845	-0.346578	-0.896363	0.824384	-0.139464	-0.381275	0.152955	2.66667
p117	46-55	yes	28	7	no	9	no	39	27	41	36	23	-1.09078	-0.913712	-0.868779	-0.226759	-0.958201	0.206199	0.646095	2
p118	26-35	yes	33	6	no	9	no	40	32	30	33	37	-0.167289	-0.773034	-0.342438	1.3119	-0.491546	1.29292	1.52248	1.66667
p119	26-35	no	0	0	yes	8	yes	37	40	27	45	28	0.606458	0.183618	-0.16895	-0.429985	0.730427	-0.648589	-0.0905601	3
p120	36-45	yes	45	4	yes	10	yes	32	40	35	38	19	0.213429	-0.994331	-0.121365	-0.029108	-0.206424	0.852498	-0.321107	2

## Sheet: GLM outputs top 3 AICc ranked 
RC1-TOP RANKING SUBSET MODEL 1	RC1~neuroticism+years.living.with.cats+different.cats.lived.with+work.expereince					95% confidence intervals
		Estimate	Std, Error	t value	Pr(>|t|)	Lower interval (2.5 %)	Upper interval (97.5 %)	AICc	delta	weight	Nagelkerke r2
	(Intercept)	0.893607	0.440712	2.02764	0.0449287	0.00255086	1.76606	334.053	0	0.0123437	0.114716
	neuroticism	-0.0303643	0.0156443	-1.94092	0.0547372	-0.0612352	0.00105508
	years,living,with,cats	-0.018223	0.00655137	-2.78155	0.00633241	-0.0310986	-0.00523282
	different,cats,lived,with	0.0141546	0.0085383	1.65778	0.100112	-0.00267314	0.0309474
	work,expereinceyes	0.344598	0.179709	1.91753	0.0576728	-0.00861352	0.701103
RC1-TOP RANKING SUBSET MODEL 2	RC1~neuroticism+years.living.with.cats+different.cats.lived.with+work.expereince+live.with.cats
		Estimate	Std, Error	t value	Pr(>|t|)	Lower interval (2.5 %)	Upper interval (97.5 %)	AICc	delta	weight	Nagelkerke r2
	(Intercept)	0.819321	0.441667	1.85506	0.0661938	-0.088082	1.68248	334.11	0.057055	0.0119966	0.132253
	neuroticism	-0.0307447	0.0155733	-1.97419	0.0507996	-0.061131	0.000855121
	years,living,with,cats	-0.0210317	0.00680587	-3.09023	0.00251837	-0.0343614	-0.00754592
	different,cats,lived,with	0.0128613	0.00854557	1.50502	0.135109	-0.00402603	0.0296244
	work,expereinceyes	0.347035	0.178875	1.9401	0.0548599	-0.00241568	0.70394
	live,with,catsyes	0.275119	0.190956	1.44074	0.152422	-0.0976347	0.657672
RC1-TOP RANKING SUBSET MODEL 3	RC1~neuroticism+years.living.with.cats+work.expereince+live.with.cats
		Estimate	Std, Error	t value	Pr(>|t|)	Lower interval (2.5 %)	Upper interval (97.5 %)	AICc	delta	weight	Nagelkerke r2
	(Intercept)	0.71564	0.438676	1.63136	0.105573	-0.188294	1.56935	334.168	0.114779	0.0116553	0.113794
	neuroticism	-0.0276838	0.0155253	-1.78314	0.0772255	-0.0578788	0.00388614
	years,living,with,cats	-0.0169205	0.00626811	-2.69946	0.0080025	-0.0291955	-0.00451033
	work,expereinceyes	0.367568	0.179341	2.04955	0.0427035	0.0177858	0.725777
	live,with,catsyes	0.305308	0.19095	1.59889	0.112614	-0.0666723	0.688331
RC2-TOP RANKING SUBSET MODEL 1	RC2~extroversion+years.living.with.cats							AICc	delta	weight	Nagelkerke r2
		Estimate	Std, Error	t value	Pr(>|t|)	Lower interval (2.5 %)	Upper interval (97.5 %)	332.317	0	0.0157628	0.0876432
	(Intercept)	-1.00969	0.37829	-2.6691	0.00870529	-1.75113	-0.268259
	extroversion	0.0287811	0.0143018	2.01242	0.0465126	0.000750191	0.0568121
	years,living,with,cats	0.0116812	0.00582283	2.00609	0.0471932	0.000268611	0.0230937
RC2-TOP RANKING SUBSET MODEL 2	RC2~extroversion+experience.rating
		Estimate	Std, Error	t value	Pr(>|t|)	Lower interval (2.5 %)	Upper interval (97.5 %)	AICc	delta	weight	Nagelkerke r2
	(Intercept)	-1.66737	0.598787	-2.78458	0.00626901	-2.84097	-0.493771	333.67	1.35319	0.00801295	0.0763982
	extroversion	0.0275346	0.0147726	1.8639	0.0648865	-0.00141915	0.0564884
	experience,rating	0.115843	0.0709311	1.63318	0.105167	-0.0231793	0.254866
RC2-TOP RANKING SUBSET MODEL 3	RC2~extroversion+years.living.with.cats+experience.rating
		Estimate	Std, Error	t value	Pr(>|t|)	Lower interval (2.5 %)	Upper interval (97.5 %)	AICc	delta	weight	Nagelkerke r2
	(Intercept)	-1.41911	0.621301	-2.28409	0.0242176	-2.63684	-0.201381	333.785	1.4685	0.00756406	0.0935185
	extroversion	0.0258193	0.0147575	1.74958	0.0828826	-0.00310481	0.0547435
	years,living,with,cats	0.00925394	0.0065208	1.41914	0.158586	-0.00352659	0.0220345
	experience,rating	0.0656595	0.0789792	0.831352	0.407513	-0.0891369	0.220456
RC3-TOP RANKING SUBSET MODEL 1	RC3~neuroticism+years.living.with.cats+different.cats.lived.with
		Estimate	Std, Error	t value	Pr(>|t|)	Lower interval (2.5 %)	Upper interval (97.5 %)	AICc	delta	weight	Nagelkerke r2
	(Intercept)	1.07992	0.436214	2.47567	0.0147557	0.21514	1.95709	334.318	0	0.0333977	0.0946419
	neuroticism	-0.0393142	0.0157404	-2.49766	0.0139162	-0.0708486	-0.0081771
	years,living,with,cats	-0.0131203	0.00657246	-1.99625	0.0482698	-0.026127	-0.000189551
	different,cats,lived,with	0.0216759	0.00856619	2.5304	0.0127454	0.00482069	0.0385478
RC3-TOP RANKING SUBSET MODEL 2	RC3~neuroticism+years.living.with.cats+different.cats.lived.with+work.expereince
		Estimate	Std, Error	t value	Pr(>|t|)	Lower interval (2.5 %)	Upper interval (97.5 %)	AICc	delta	weight	Nagelkerke r2
	(Intercept)	1.16313	0.443246	2.62412	0.00987704	0.289766	2.06331	335.392	1.07404	0.0195205	0.104002
	neuroticism	-0.0392338	0.0157343	-2.49352	0.0140836	-0.0709514	-0.00830692
	years,living,with,cats	-0.013646	0.00658904	-2.07101	0.0406148	-0.026735	-0.00072211
	different,cats,lived,with	0.0223554	0.00858739	2.60328	0.0104614	0.0054747	0.0392864
	work,expereinceyes	-0.188922	0.180743	-1.04525	0.298117	-0.548172	0.165581
RC3-TOP RANKING SUBSET MODEL 3	RC3~neuroticism+years.living.with.cats+different.cats.lived.with+live.with.cats
		Estimate	Std, Error	t value	Pr(>|t|)	Lower interval (2.5 %)	Upper interval (97.5 %)	AICc	delta	weight	Nagelkerke r2
	(Intercept)	1.03185	0.439468	2.34796	0.0206	0.152073	1.91044	335.644	1.32624	0.0172079	0.101951
	neuroticism	-0.0395633	0.0157513	-2.51175	0.0134133	-0.0709006	-0.00819049
	years,living,with,cats	-0.0149687	0.00686664	-2.17992	0.0313193	-0.0284946	-0.00143896
	different,cats,lived,with	0.0208325	0.00861817	2.41728	0.0172222	0.0038612	0.0378011
	live,with,catsyes	0.180625	0.193132	0.935242	0.351641	-0.201249	0.562783
RC4-TOP RANKING SUBSET MODEL 1	RC4~agreeableness+extroversion+experience.rating+work.expereince
		Estimate	Std, Error	t value	Pr(>|t|)	Lower interval (2.5 %)	Upper interval (97.5 %)	AICc	delta	weight	Nagelkerke r2
	(Intercept)	0.302796	0.714083	0.424035	0.672347	-1.09678	1.70237	333.26	0	0.00865907	0.0896804
	agreeableness	-0.0276222	0.0177573	-1.55554	0.122614	-0.0624259	0.0071815
	extroversion	-0.0232215	0.0155897	-1.48954	0.139131	-0.0537768	0.00733375
	experience,rating	0.140476	0.0710342	1.97758	0.050411	0.00125117	0.2797
	work,expereinceyes	0.271845	0.180117	1.50927	0.134022	-0.0811786	0.624869
RC4-TOP RANKING SUBSET MODEL 2	RC4~agreeableness+experience.rating
		Estimate	Std, Error	t value	Pr(>|t|)	Lower interval (2.5 %)	Upper interval (97.5 %)	AICc	delta	weight	Nagelkerke r2
	(Intercept)	0.0692009	0.722208	0.0958185	0.92383	-1.13518	1.68363	333.309	0.0490437	0.00844932	0.052202
	agreeableness	-0.0325125	0.0169668	-1.91625	0.0577945	-0.0686376	-0.00276983
	experience,rating	0.132221	0.0704429	1.877	0.0630302	-0.0175666	0.255873
RC4-TOP RANKING SUBSET MODEL 3	RC4~agreeableness+experience.rating+work.expereince
		Estimate	Std. Error	t value	Pr(>|t|)	Lower interval (2.5 %)	Upper interval (97.5 %)	AICc	delta	weight	Nagelkerke r2
	(Intercept)	0.0213187	0.721517	0.029547	0.97648	-1.17234	1.63541	333.333	0.0734143	0.00834698	0.0705407
	agreeableness	-0.0333071	0.0169385	-1.96636	0.051667	-0.06962	-0.00399795
	experience,rating	0.130076	0.0702967	1.85039	0.0668241	-0.020238	0.252041
	work,expereinceyes	0.228361	0.183264	1.24608	0.215268	-0.0922304	0.617146
RC5-TOP RANKING SUBSET MODEL 1	RC5~neuroticism+age+work.expereince
		Estimate	Std, Error	t value	Pr(>|t|)	Lower interval (2.5 %)	Upper interval (97.5 %)	AICc	delta	weight	Nagelkerke r2
	(Intercept)	-0.810048	0.483853	-1.67416	0.0968892	-1.78979	0.228178	322.989	0	0.0156709	0.230762
	neuroticism	0.0272119	0.0155225	1.75306	0.0823274	-0.00437123	0.0577943
	age26-35	-0.00165676	0.313192	-0.00528992	0.995789	-0.655438	0.622601
	age36-45	0.201576	0.321634	0.626725	0.532115	-0.46989	0.842691
	age46-55	0.0986814	0.339731	0.290469	0.771994	-0.618695	0.780096
	age56-75	1.38597	0.358197	3.86928	0.000183799	0.632422	2.10291
	work,expereinceyes	-0.274588	0.180263	-1.52326	0.130512	-0.634499	0.078927
RC5-TOP RANKING SUBSET MODEL 2	RC5~neuroticism+age
		Estimate	Std, Error	t value	Pr(>|t|)	Lower interval (2.5 %)	Upper interval (97.5 %)	AICc	delta	weight	Nagelkerke r2
	(Intercept)	-0.953498	0.477364	-1.99742	0.0481822	-1.94177	0.0400207	323.137	0.147949	0.0145535	0.213309
	neuroticism	0.0279574	0.0156052	1.79155	0.0758819	-0.00331772	0.0591389
	age26-35	0.00779174	0.314955	0.0247392	0.980307	-0.635729	0.648523
	age36-45	0.153179	0.321925	0.475821	0.635121	-0.506969	0.81033
	age46-55	0.191625	0.336154	0.570051	0.569775	-0.499202	0.879235
	age56-75	1.40818	0.359985	3.91176	0.000156852	0.668563	2.14436
RC5-TOP RANKING SUBSET MODEL 3	RC5~neuroticism+age+openness+work.expereince
		Estimate	Std, Error	t value	Pr(>|t|)	Lower interval (2.5 %)	Upper interval (97.5 %)	AICc	delta	weight	Nagelkerke r2
	(Intercept)	-0.047293	0.74234	-0.063708	0.949317	-1.51881	1.46394	323.423	0.43363	0.0126163	0.244127
	neuroticism	0.0252394	0.0155343	1.62475	0.107053	-0.00622317	0.0559551
	age26-35	0.0220127	0.312536	0.0704325	0.943976	-0.627228	0.648725
	age36-45	0.229004	0.321097	0.713192	0.477224	-0.438104	0.872933
	age46-55	0.0827387	0.338691	0.24429	0.807458	-0.627949	0.766257
	age56-75	1.3549	0.357624	3.78863	0.000246506	0.607475	2.07477
	openness	-0.0192165	0.0142219	-1.35119	0.179384	-0.0471705	0.00885412
	work,expereinceyes	-0.295312	0.180256	-1.63829	0.104193	-0.6543	0.0589535
RC6-TOP RANKING SUBSET MODEL 1	RC6~1
		Estimate	Std, Error	t value	Pr(>|t|)	Lower interval (2.5 %)	Upper interval (97.5 %)	AICc	delta	weight	Nagelkerke r2
	(Intercept)	1.68067e-11	0.0916698	1.8334e-10	1	-0.181968	0.180417	338.965	0	0.021493	NA
RC6-TOP RANKING SUBSET MODEL 2	RC6~different.cats.lived.with
		Estimate	Std, Error	t value	Pr(>|t|)	Lower interval (2.5 %)	Upper interval (97.5 %)	AICc	delta	weight	Nagelkerke r2
	(Intercept)	0.0556354	0.106304	0.52336	0.601714	-0.155132	0.265074	340.004	1.03897	0.0127846	0.00956332
	different,cats,lived,with	-0.00817359	0.00791422	-1.03277	0.30384	-0.0237433	0.00742043
RC6-TOP RANKING SUBSET MODEL 3	RC6~neuroticism
		Estimate	Std, Error	t value	Pr(>|t|)	Lower interval (2.5 %)	Upper interval (97.5 %)	AICc	delta	weight	Nagelkerke r2
	(Intercept)	0.372693	0.379937	0.980934	0.328649	-0.381425	1.13215	340.052	1.08659	0.0124838	0.00913843
	neuroticism	-0.0157663	0.015598	-1.01079	0.314202	-0.0468505	0.0151249
RC7-TOP RANKING SUBSET MODEL 1	RC7~experience.rating
		Estimate	Std, Error	t value	Pr(>|t|)	Lower interval (2.5 %)	Upper interval (97.5 %)	AICc	delta	weight	Nagelkerke r2
	(Intercept)	-1.7201	0.555644	-3.09568	0.00245755	-2.87592	-0.687282	330.413	0	0.0200115	0.191723
	experience,rating	0.20802	0.0663405	3.13564	0.00216883	0.0856205	0.347403
RC7-TOP RANKING SUBSET MODEL 2	RC7~experience.rating+ extroversion
		Estimate	Std, Error	t value	Pr(>|t|)	Lower interval (2.5 %)	Upper interval (97.5 %)	AICc	delta	weight	Nagelkerke r2
	(Intercept)	-2.02362	0.592231	-3.41694	0.000876302	-3.18437	-0.862866	331.072	0.658541	0.0143972	0.0882697
	experience,rating	0.190094	0.0701545	2.70964	0.00776626	0.0525935	0.327594
	extroversion	0.017632	0.0146109	1.20678	0.229995	-0.0110047	0.0462688
RC7-TOP RANKING SUBSET MODEL 3	RC7~experience.rating+different.cats.lived.with
		Estimate	Std, Error	t value	Pr(>|t|)	Lower interval (2.5 %)	Upper interval (97.5 %)	AICc	delta	weight	Nagelkerke r2
	(Intercept)	-1.80188	0.561586	-3.20856	0.00172508	-2.97768	-0.765217	331.407	0.993018	0.01218	0.100452
	experience,rating	0.224401	0.0683211	3.28451	0.00135109	0.0994233	0.36919
	different,cats,lived,with	-0.00788498	0.00786381	-1.00269	0.318096	-0.0237673	0.00706797

[truncated: 7 more sheets: PC1 global model dredge table, PC2 global model dredge table, PC3 global model dredge table, PC4 global model dredge table, PC5 global model dredge table, PC6 global model dredge table, PC7 global model dredge table]
